# Supplementary material for: Malaria knowledge, attitude, and practice among communities involved in a seasonal malaria chemoprevention study in Nanyumbu and Masasi districts, Tanzania
Source: Front Public Health. 2023 Feb 15;11:976354. doi: 10.3389/fpubh.2023.976354 (PMC9975554; doi:10.3389/fpubh.2023.976354)
Supplement: Supplementary file 1 [file Table_1.XLSX]

## Sheet: Sheet1
district	hhead_sex	hhead_age	hhead_marit	hheduc	occup	num_peop	num_under5	Malaria transmission	mosqito breeding	stag_water	grasses	bushes	oth_moquit_rep	don't know	malaria_symptoms	Fever	Headache	Sweating	Shivering	Body weakness	Abdominal pain	malaria_symp
Masasi	2	65	2	3	1	5	1	1		1	0	0	99	0		1	1	0	1	0	0	0
Masasi	2	19	1	2	1	4	1	1		1	1	0	99	0		1	1	0	1	0	0	0
Masasi	2	24	2	2	1	2	1	1		1	0	1	99	0		0	1	0	0	1	0	0
Masasi	2	24	2	2	1	2	1	1		1	0	0	99	0		0	1	0	0	1	0	0
Masasi	1	27	2	2	1	3	1	1		1	0	0	99	0		1	1	0	1	0	0	0
Masasi	1	26	2	2	1	3	1	1		1	1	1	99	0		0	1	0	0	1	0	0
Masasi	1	63	2	6	3	9	1	1		0	0	1	99	0		0	1	0	1	0	0	0
Masasi	1	56	2	2	1	6	1	1		1	0	1	99	0		1	0	0	1	0	0	0
Masasi	1	34	2	2	1	4	1	1		1	0	1	99	0		1	1	0	0	1	0	0
Masasi	2	28	2	2	1	4	1	1		1	1	1	99	0		1	1	0	0	1	0	0
Masasi	1	38	2	4	1	5	2	1		1	1	0	99	0		0	1	0	0	1	0	0
Masasi	1	38	2	4	1	5	2	1		0	1	1	99	0		0	1	0	0	1	0	0
Masasi	1	22	2	2	1	4	1	1		1	1	1	99	0		0	1	0	0	1	0	0
Masasi	2	23	2	2	1	5	1	1		1	0	0	99	0		1	1	0	0	1	0	0
Masasi	1	35	2	2	1	4	1	1		1	0	0	99	0		1	1	0	0	0	0	0
Masasi	2	23	4	2	1	4	2	1		1	0	1	99	0		1	1	0	0	1	0	0
Masasi	2	23	4	2	1	4	2	1		1	0	1	99	0		1	1	0	0	1	0	0
Masasi	1	31	2	2	1	4	1	1		1	0	0	99	0		0	1	0	0	1	0	0
Masasi	1	44	2	2	1	5	1	1		1	0	1	99	0		0	1	0	0	1	0	0
Masasi	1	28	2	2	1	3	1	1		1	0	0	99	0		0	1	0	0	1	0	0
Masasi	1	39	2	2	1	5	1	1		1	0	1	99	0		0	1	0	0	1	0	0
Masasi	1	42	2	2	1	5	1	3		0	0	1	99	0		1	1	0	0	1	0	0
Masasi	1	22	2	2	1	3	1	1		0	0	1	99	0		0	1	0	0	0	0	0
Masasi	1	37	2	2	1	6	1	1		1	0	1	99	0		0	1	0	0	1	0	0
Masasi	1	22	2	4	1	3	1	1		1	0	1	99	0		0	1	0	0	1	0	0
Masasi	1	38	2	2	1	4	1	1		1	0	0	99	0		0	1	0	0	1	0	0
Masasi	1	23	2	1	1	3	1	1		1	0	1	99	0		0	1	0	0	1	0	0
Masasi	1	32	2	2	1	6	1	1		1	1	1	99	0		0	1	0	0	1	0	0
Masasi	1	27	2	2	1	3	1	3		1	0	1	99	0		0	1	0	0	1	0	0
Masasi	1	24	2	2	1	4	2	1		1	0	1	99	0		1	0	0	0	1	0	0
Masasi	1	30	2	2	1	3	1	1		1	0	1	99	0		1	1	0	0	1	0	0
Masasi	1	47	2	2	1	5	1	1		1	1	1	99	0		1	1	0	1	0	0	0
Masasi	2	29	2	2	1	3	1	1		1	1	1	99	0		0	1	1	0	1	0	0
Masasi	1	28	2	2	1	5	1	1		1	1	1	99	0		0	1	0	0	1	0	0
Masasi	1	29	2	2	1	3	1	1		1	0	0	99	0		1	1	0	0	1	0	0
Masasi	1	27	2	2	1	3	1	1		1	0	0	99	0		0	1	0	0	1	0	0
Masasi	1	24	2	2	1	3	1	1		1	0	1	99	0		1	1	0	0	1	0	0
Masasi	1	28	2	2	1	5	1	1		1	0	1	99	0		1	0	0	1	1	0	0
Masasi	1	39	2	2	1	5	2	1		1	0	0	99	0		0	1	0	0	1	0	0
Masasi	1	32	4	2	1	2	1	1		1	0	0	99	0		1	1	0	0	1	0	0
Masasi	2	25	2	2	1	3	1	1		0	1	0	99	0		1	0	0	1	0	0	0
Masasi	1	23	2	2	1	5	1	1		1	0	0	99	0		0	1	0	0	1	0	0
Masasi	1	30	2	1	1	5	1	1		1	0	0	99	0		0	1	0	0	1	0	0
Masasi	1	32	2	2	1	6	1	1		1	0	1	99	0		0	1	0	0	1	0	0
Masasi	1	27	2	2	1	4	1	1		1	0	1	99	0		0	1	0	0	1	0	0
Masasi	1	36	2	2	1	5	1	1		1	1	0	99	0		1	1	0	0	0	0	0
Masasi	1	24	4	2	1	4	1	1		1	0	1	99	0		0	1	0	0	1	0	0
Masasi	1	35	2	2	1	4	1	1		1	1	1	99	0		0	1	0	0	1	0	0
Masasi	2	23	2	2	1	6	1	1		1	0	1	99	0		1	0	0	0	1	0	0
Masasi	2	34	4	4	1	3	1	1		1	0	1	99	0		1	1	0	0	1	0	0
Masasi	2	27	1	2	1	3	1	1		1	0	1	99	0		1	0	0	0	1	0	0
Masasi	1	40	2	2	1	5	1	1		1	1	1	99	0		0	1	0	1	0	0	0
Masasi	1	26	2	2	1	3	1	1		1	0	0	99	0		1	1	0	0	1	0	0
Masasi	1	35	2	3	1	5	1	1		1	0	0	99	0		1	1	0	0	1	0	0
Masasi	1	39	2	2	1	4	1	1		1	1	1	99	0		0	1	0	1	1	0	0
Masasi	1	28	2	2	1	4	2	1		1	0	0	99	0		1	1	0	0	1	0	0
Masasi	1	28	2	2	1	3	1	1		1	0	0	99	0		1	0	0	0	0	0	0
Masasi	2	20	4	2	1	3	1	1		1	0	1	99	0		0	1	0	0	1	0	0
Masasi	1	26	2	2	1	3	1	1		1	0	1	99	0		0	1	0	0	1	0	0
Masasi	2	30	1	2	1	4	1	1		1	1	1	99	0		1	1	0	1	0	0	0
Masasi	1	38	2	2	1	4	1	1		1	0	1	99	0		1	1	0	0	1	0	0
Masasi	1	31	2	2	1	5	1	1		1	1	1	99	0		1	1	1	0	0	0	0
Masasi	1	26	2	2	2	3	1	1		1	1	0	99	0		0	1	0	0	1	0	0
Masasi	1	52	2	4	1	5	1	1		1	0	0	99	0		0	1	0	0	1	0	0
Masasi	1	29	2	2	1	4	1	1		1	0	1	99	0		1	1	0	1	1	0	0
Masasi	1	35	2	5	1	4	1	1		1	0	1	99	0		0	1	0	0	1	0	0
Masasi	1	47	2	2	1	5	1	1		1	0	1	99	0		1	1	0	0	0	0	0
Masasi	1	39	2	2	1	4	1	1		1	0	0	99	0		1	1	0	0	1	0	0
Masasi	1	25	2	2	1	3	1	1		1	0	1	99	0		0	1	0	0	1	0	0
Masasi	1	28	2	5	1	3	1	1		1	0	0	99	0		1	1	0	0	0	0	0
Masasi	1	30	2	2	1	4	1	1		1	0	1	99	0		1	1	0	0	1	0	0
Masasi	1	25	2	2	1	4	2	1		1	0	0	99	0		1	0	0	0	1	0	0
Masasi	1	24	2	3	1	4	2	1		1	0	1	99	0		1	1	0	1	1	0	0
Masasi	1	24	2	2	1	4	2	1		1	1	1	99	0		1	1	0	1	1	0	0
Masasi	1	38	2	2	1	5	1	1		1	0	1	99	0		1	1	0	0	0	0	0
Masasi	1	24	2	5	1	3	1	1		1	0	1	99	0		1	1	0	0	1	0	0
Masasi	1	46	2	2	1	4	1	1		1	0	1	99	0		0	1	0	0	1	0	0
Masasi	1	46	2	2	1	5	1	1		1	0	1	99	0		0	1	0	1	1	0	0
Masasi	2	28	4	1	1	5	1	1		1	0	1	99	0		0	1	0	0	1	0	0
Masasi	1	63	2	6	3	7	1	1		1	0	1	99	0		0	1	0	0	1	0	0
Masasi	2	20	4	1	1	4	1	1		1	0	1	99	0		0	1	0	0	1	0	0
Masasi	2	62	2	2	1	5	1	1		1	0	0	99	0		1	1	1	0	0	0	0
Masasi	1	24	2	2	1	4	2	1		1	0	0	99	0		1	1	0	1	0	0	0
Masasi	1	25	2	2	1	3	1	1		1	1	0	99	0		1	1	0	1	0	0	0
Masasi	1	31	2	2	1	5	1	1		1	1	1	99	0		0	1	0	0	1	0	0
Masasi	1	31	2	2	1	6	1	1		1	0	1	99	0		0	1	0	0	1	0	0
Masasi	1	25	2	2	1	3	1	3		1	0	1	99	0		0	1	0	0	1	0	0
Masasi	1	24	2	2	1	3	1	1		0	1	1	99	0		1	0	0	0	1	0	0
Masasi	1	23	2	2	1	3	1	3		1	0	1	99	0		1	1	0	0	0	0	0
Masasi	1	25	2	2	1	3	1	1		1	1	0	99	0		1	1	0	0	0	0	0
Masasi	1	24	2	6	3	6	1	1		1	1	0	99	0		1	1	1	0	0	0	0
Masasi	1	25	2	2	1	4	2	1		1	0	0	99	0		1	0	0	1	0	0	0
Masasi	1	35	2	2	1	6	1	1		0	1	1	99	0		0	1	0	0	1	0	0
Masasi	1	43	2	2	1	6	1	1		0	1	0	99	0		0	1	0	0	1	0	0
Nanyumbu	1	34	2	4	1	4	1	1		1	1	0	99	0		1	0	0	0	0	0	0
Nanyumbu	1	54	2	2	1	11	1	1		1	0	0	99	0		0	1	0	0	0	0	0
Nanyumbu	1	42	2	2	1	4	1	1		0	0	1	99	0		1	0	0	0	0	0	1
Nanyumbu	1	60	2	2	1	6	1	3		0	1	0	99	0		0	1	1	0	0	0	0
Nanyumbu	1	36	2	4	3	3	1	1		1	0	1	99	0		1	1	0	0	0	0	0
Nanyumbu	1	22	2	5	1	3	1	1		1	0	0	99	0		0	0	0	0	0	0	0
Nanyumbu	1	47	2	1	1	3	1	3		0	0	1	99	0		0	0	0	0	0	0	1
Nanyumbu	1	35	2	4	3	4	1	1		1	1	0	99	0		1	1	1	1	1	0	0
Nanyumbu	1	52	2	1	1	10	2	1		0	0	0	99	1		0	0	0	0	0	0	1
Nanyumbu	1	48	2	2	1	4	1	3		0	0	1	99	0		0	0	1	0	0	0	0
Nanyumbu	2	60	4	2	1	3	1	3		0	0	1	99	0		0	0	0	1	0	0	0
Nanyumbu	1	47	2	2	1	8	2	1		1	1	0	99	0		1	0	1	1	0	0	0
Nanyumbu	1	48	2	2	1	6	1	1		1	0	1	99	0		1	0	0	0	0	0	0
Nanyumbu	2	60	2	2	1	8	2	1		1	1	1	99	0		0	0	0	0	0	0	0
Nanyumbu	2	39	1	2	1	5	1	3		0	0	1	99	0		0	0	1	0	0	0	0
Nanyumbu	2	46	4	2	1	3	1	1		0	0	0	99	1		1	0	0	0	0	0	0
Nanyumbu	2	36	4	2	1	2	1	3		1	0	0	99	0		0	1	0	0	0	0	0
Nanyumbu	2	39	4	2	1	7	1	1		0	1	0	99	0		0	1	1	0	0	0	0
Nanyumbu	1	32	2	2	1	5	1	1		1	0	0	99	0		1	1	0	0	0	0	0
Nanyumbu	1	47	2	2	1	4	1	1		1	0	1	99	0		1	1	0	0	0	0	1
Nanyumbu	1	38	2	1	1	7	1	3		0	1	0	99	0		0	0	1	0	0	0	0
Nanyumbu	1	37	2	2	4	7	1	1		1	0	0	99	0		1	1	0	0	0	0	1
Nanyumbu	2	35	2	2	1	5	1	3		0	1	0	99	0		0	0	0	0	0	0	1
Nanyumbu	2	44	1	2	1	3	1	1		0	0	0	99	1		0	0	0	0	0	0	1
Nanyumbu	1	48	2	2	1	6	1	1		1	0	0	99	0		0	1	0	0	0	0	0
Nanyumbu	1	50	2	1	1	4	1	1		0	0	1	99	0		0	1	0	0	0	0	0
Nanyumbu	1	36	2	2	1	3	1	1		1	0	0	99	0		0	0	0	0	0	0	1
Nanyumbu	1	55	2	2	1	7	1	1		1	0	0	99	0		1	0	0	0	0	0	0
Nanyumbu	2	33	1	2	1	3	1	1		1	0	0	99	0		1	1	0	0	0	0	0
Nanyumbu	1	60	2	2	1	7	1	1		1	0	1	99	0		1	1	0	0	0	0	1
Nanyumbu	1	61	2	2	1	5	1	1		1	0	0	99	0		0	0	0	0	0	0	1
Nanyumbu	1	27	2	1	1	3	1	3		0	0	1	99	0		0	0	1	0	0	0	0
Nanyumbu	1	47	2	2	1	5	1	1		1	0	0	99	0		0	0	0	0	0	0	1
Nanyumbu	1	57	2	2	1	5	1	1		0	0	0	99	1		1	0	0	0	1	0	1
Nanyumbu	2	45	2	2	1	6	1	1		1	1	1	Chooni	0		1	1	1	0	0	0	1
Nanyumbu	1	60	2	1	1	7	2	1		0	1	0	99	0		0	1	0	1	0	0	0
Nanyumbu	2	50	3	2	1	3	1	1		0	0	0	99	1		0	0	0	0	0	0	1
Nanyumbu	1	24	2	2	1	3	1	1		1	1	0	99	0		1	0	0	0	0	0	1
Nanyumbu	2	60	4	2	1	3	1	3		0	0	1	99	0		1	0	0	0	0	0	1
Nanyumbu	2	21	1	2	4	2	1	1		1	1	1	99	0		0	0	0	0	0	0	1
Nanyumbu	1	41	2	2	1	6	2	1		1	0	1	99	0		0	0	0	0	0	0	1
Nanyumbu	1	31	2	4	1	3	1	1		0	0	0	99	1		1	1	0	0	0	0	0
Nanyumbu	2	57	2	2	1	4	1	1		1	0	1	99	0		1	0	0	0	0	0	1
Nanyumbu	1	30	2	3	1	4	2	1		0	0	1	99	0		0	1	0	1	0	0	0
Nanyumbu	2	58	4	2	1	2	1	1		0	1	0	99	0		0	1	1	0	0	0	0
Nanyumbu	1	33	2	2	1	3	1	1		1	1	0	99	0		0	1	1	0	0	0	0
Nanyumbu	1	27	2	3	1	4	1	1		1	1	0	99	0		0	1	1	0	0	0	0
Nanyumbu	2	37	2	2	1	3	1	1		0	0	0	99	1		0	0	0	0	0	0	1
Nanyumbu	2	20	1	2	1	2	1	1		1	1	1	99	0		1	1	1	0	0	0	0
Nanyumbu	1	40	2	2	1	4	1	3		0	1	0	99	0		0	1	0	0	0	0	0
Nanyumbu	2	36	2	2	1	4	1	1		1	0	0	99	0		0	1	0	0	1	1	0
Nanyumbu	1	34	2	6	3	3	1	1		0	0	1	99	0		1	0	0	0	0	0	0
Nanyumbu	2	20	2	2	1	3	1	1		0	0	1	99	0		1	1	0	0	0	0	0
Nanyumbu	1	59	2	2	1	7	1	3		1	1	0	99	0		0	0	0	0	0	0	1
Nanyumbu	1	28	2	2	1	4	2	1		0	1	0	99	0		0	1	1	0	0	0	0
Nanyumbu	1	54	2	2	1	3	1	1		1	0	1	Chooni	0		0	0	0	0	0	0	1
Nanyumbu	1	34	2	2	1	4	1	1		0	1	0	99	0		0	1	1	0	0	0	0
Nanyumbu	1	41	2	2	1	7	1	1		1	0	1	99	0		1	0	0	0	0	0	0
Nanyumbu	2	54	4	2	1	4	1	1		1	1	1	99	0		1	0	0	0	0	0	0
Nanyumbu	1	47	2	6	3	7	1	1		1	0	0	99	0		1	1	0	0	0	0	0
Nanyumbu	1	31	2	1	1	3	1	1		1	0	1	99	0		1	0	0	0	0	0	1
Nanyumbu	1	32	1	2	4	3	1	1		1	1	0	99	0		1	0	0	0	0	0	1
Nanyumbu	1	50	2	2	1	6	1	1		1	0	0	99	0		0	1	1	0	0	0	0
Nanyumbu	1	38	2	6	3	4	1	5		1	0	0	99	0		1	1	1	0	0	0	0
Nanyumbu	1	37	2	2	1	5	1	1		1	0	1	99	0		1	0	0	0	0	0	1
Nanyumbu	1	56	2	2	1	5	1	1		1	0	1	99	0		1	0	0	0	0	0	1
Nanyumbu	1	33	2	2	1	4	1	1		0	0	1	99	0		1	0	0	0	0	0	0
Nanyumbu	1	32	2	2	1	5	1	1		1	0	0	99	0		0	0	0	0	0	0	1
Nanyumbu	1	33	2	6	3	3	1	1		1	0	0	99	0		1	0	0	0	1	0	1
Nanyumbu	1	43	2	2	1	5	1	1		1	0	1	99	0		1	0	0	0	0	0	1
Nanyumbu	1	40	2	1	1	4	1	1		1	0	1	99	0		0	1	0	1	0	0	1
Nanyumbu	1	31	2	2	1	4	2	3		0	0	1	99	0		0	0	0	1	0	0	0
Nanyumbu	1	48	2	2	1	5	1	1		1	0	0	99	0		1	0	0	0	0	0	1
Nanyumbu	1	42	2	2	1	6	2	1		1	0	1	99	0		1	0	0	0	1	0	0
Nanyumbu	1	38	2	2	1	5	1	1		0	0	1	99	0		0	0	1	0	0	0	0
Nanyumbu	2	30	1	1	1	3	1	3		1	1	0	99	0		0	1	1	0	0	0	0
Nanyumbu	1	32	2	2	1	3	1	1		1	0	1	99	0		1	0	0	0	0	0	1
Nanyumbu	1	31	4	2	1	3	1	1		0	0	0	Shimo la takataka,chooni	0		0	1	1	0	0	0	1
Nanyumbu	1	22	4	1	1	3	1	2		0	0	1	99	0		0	0	0	1	0	0	0
Nanyumbu	1	22	2	1	1	3	1	5		0	0	0	99	1		0	0	0	0	0	0	1
Nanyumbu	1	59	2	2	1	6	1	2		0	1	0	99	0		0	0	0	1	0	0	0
Nanyumbu	1	40	2	2	1	6	1	1		1	0	1	99	0		1	0	0	0	0	0	1
Nanyumbu	1	37	2	1	1	5	1	1		0	0	0	Chooni	0		0	0	0	0	0	0	1
Nanyumbu	1	32	2	4	3	4	1	1		1	1	0	99	0		0	0	0	0	1	0	1
Nanyumbu	1	32	2	1	1	3	1	3		0	0	0	Hajui	0		0	1	0	0	0	1	0
Nanyumbu	1	50	2	2	1	8	1	3		1	1	0	99	0		1	1	0	0	0	0	1
Nanyumbu	1	47	2	2	1	6	1	1		1	0	0	99	0		0	1	1	0	0	0	1
Nanyumbu	1	29	2	2	1	4	1	1		1	0	0	Chooni	0		1	1	1	0	1	0	0
Nanyumbu	1	22	2	2	1	3	1	1		0	1	0	99	0		0	1	0	0	0	0	0
Nanyumbu	1	32	2	4	2	4	1	1		1	1	0	99	0		0	1	1	1	1	0	0
Nanyumbu	1	66	2	2	1	7	2	5		1	0	0	99	0		0	0	0	0	0	0	1
Nanyumbu	2	50	2	2	1	11	3	1		1	0	0	99	0		0	1	0	1	0	0	0
Nanyumbu	1	36	2	1	1	4	1	1		0	0	1	99	0		0	0	0	0	0	0	1
Nanyumbu	1	33	2	4	1	4	2	1		1	0	0	99	0		1	0	0	0	0	0	0
Nanyumbu	1	32	2	2	1	3	1	5		1	0	1	99	0		1	1	0	0	0	0	1
Masasi	1	53	2	4	1	3	1	1		1	1	0	99	0		1	1	1	0	0	0	0
Masasi	1	53	2	4	1	4	1	1		1	1	1	99	0		1	1	1	1	0	0	0
Masasi	1	53	2	4	1	3	1	1		1	1	1	99	0		1	1	1	0	0	0	0
Masasi	1	26	2	2	1	3	1	1		1	0	0	99	0		1	1	0	0	0	0	0
Masasi	2	21	2	2	1	3	1	1		1	0	1	99	0		1	0	0	1	0	0	0
Masasi	2	54	1	2	1	4	1	1		1	0	1	99	0		1	1	0	1	1	0	0
Masasi	1	25	2	2	1	3	1	1		1	1	1	99	0		1	1	0	1	0	0	0
Masasi	1	47	2	2	1	7	1	1		1	1	1	99	0		1	1	0	0	0	0	0
Masasi	1	64	1	2	1	7	1	1		1	1	1	99	0		1	1	1	1	0	0	0
Masasi	2	54	2	2	1	4	1	1		1	1	1	99	0		1	1	1	0	0	0	0
Masasi	2	30	1	1	1	3	1	1		1	1	1	99	0		1	1	1	0	0	0	0
Masasi	2	42	1	2	1	3	1	1		1	1	1	99	0		1	0	0	0	0	0	0
Masasi	2	30	1	2	1	3	1	1		0	0	0	99	1		1	1	0	1	0	0	0
Masasi	2	19	1	2	1	4	1	1		1	0	0	99	0		0	0	0	0	0	0	1
Masasi	2	56	1	2	1	5	1	3		0	0	1	99	0		1	0	0	0	0	0	0
Masasi	1	35	2	2	1	5	1	1		1	1	0	99	0		1	1	1	0	0	0	0
Masasi	2	55	2	2	1	8	1	1		0	0	1	99	0		1	0	1	0	0	0	0
Masasi	1	32	2	6	3	3	1	1		1	0	0	99	0		1	1	0	0	0	0	0
Masasi	1	38	2	2	1	5	1	1		1	0	0	99	0		1	0	0	0	0	0	0
Masasi	1	42	2	2	1	3	1	1		1	1	0	99	0		1	1	1	0	0	0	0
Masasi	1	45	2	2	1	5	1	1		1	0	0	99	0		1	0	0	0	0	0	0
Masasi	2	40	2	2	1	9	2	1		1	0	0	99	0		0	1	0	0	0	0	0
Masasi	1	38	2	4	1	5	1	1		0	0	0	99	1		1	0	0	0	0	0	0
Masasi	1	28	2	2	1	3	1	1		1	1	1	99	0		1	1	1	0	0	0	0
Masasi	1	30	1	2	1	3	1	1		1	1	1	99	0		1	1	1	0	0	0	0
Masasi	2	65	1	1	1	3	1	1		1	1	1	99	0		1	1	1	0	0	0	0
Masasi	1	35	2	2	1	3	1	1		1	1	0	99	0		1	0	0	0	0	0	0
Masasi	1	62	2	2	1	4	1	1		1	1	1	99	0		1	1	1	0	0	0	0
Masasi	1	58	2	6	3	3	1	1		1	1	0	99	0		1	1	0	0	1	0	0
Masasi	2	40	1	2	1	5	1	1		1	1	1	99	0		1	1	1	1	0	0	0
Masasi	2	38	2	2	1	4	1	1		1	0	0	99	0		0	1	0	0	1	0	0
Masasi	1	34	2	4	1	3	1	1		1	0	0	99	0		1	0	0	0	0	0	0
Masasi	2	56	1	2	1	2	1	1		1	1	1	99	0		1	1	1	0	0	0	0
Masasi	2	23	1	2	1	2	1	1		1	1	1	99	0		1	1	1	0	0	0	0
Masasi	1	28	2	2	1	5	2	1		1	1	1	99	0		1	1	1	0	0	0	0
Masasi	1	32	2	2	1	3	1	1		1	0	0	99	0		1	1	0	0	1	0	0
Masasi	1	33	2	2	1	4	1	1		0	1	0	99	0		1	0	0	0	0	0	0
Masasi	1	35	2	1	1	4	1	1		1	0	0	99	0		1	0	0	0	0	0	0
Masasi	2	28	1	2	1	2	1	1		1	1	1	99	0		1	1	1	0	0	0	0
Masasi	1	28	2	2	1	3	1	1		1	0	0	99	0		1	1	1	0	1	0	0
Masasi	1	22	2	2	7	3	1	1		1	1	1	99	0		1	1	0	0	1	0	0
Masasi	1	23	2	2	1	3	1	1		1	0	0	99	0		1	1	0	1	0	0	0
Masasi	2	52	1	2	1	6	1	1		1	1	1	99	0		1	1	0	0	0	0	0
Masasi	2	43	1	2	1	4	1	1		1	1	0	99	0		1	1	0	1	0	0	0
Masasi	1	28	2	2	2	3	1	1		1	1	1	99	0		1	1	1	0	0	0	0
Masasi	1	40	2	1	1	4	1	1		0	1	0	99	0		1	0	0	0	0	0	0
Masasi	1	28	2	6	4	3	1	1		1	0	0	99	0		1	0	0	0	0	0	0
Masasi	1	53	2	2	1	5	1	1		1	1	1	99	0		1	1	1	0	0	0	0
Masasi	1	40	2	2	1	6	2	1		1	1	1	99	0		1	1	0	1	1	0	0
Masasi	1	45	2	2	1	3	1	1		1	1	1	99	0		1	1	1	0	0	0	0
Masasi	1	45	2	2	2	4	1	1		1	1	1	99	0		1	1	1	1	0	0	0
Masasi	1	31	2	4	7	3	1	1		1	0	0	99	0		1	1	1	0	0	0	0
Masasi	1	28	2	2	1	4	2	1		1	1	0	99	0		1	1	0	1	0	0	0
Masasi	1	62	2	4	1	5	1	1		1	1	1	99	0		1	1	1	0	0	0	0
Masasi	2	45	2	1	1	5	1	1		1	1	1	99	0		1	1	1	0	0	0	0
Masasi	1	32	1	2	1	3	1	1		0	1	0	99	0		1	1	1	0	0	0	0
Masasi	2	40	1	2	7	2	1	1		1	0	1	99	0		1	1	0	0	1	0	0
Masasi	2	64	1	1	1	3	1	1		1	1	1	99	0		1	1	1	0	0	0	0
Masasi	2	53	1	2	1	4	1	1		0	0	1	99	0		0	1	0	0	0	0	0
Masasi	1	20	2	2	7	3	1	1		1	0	0	99	0		1	0	0	0	0	0	0
Masasi	1	30	2	2	1	3	1	1		1	1	1	99	0		1	1	1	0	0	0	0
Masasi	1	40	2	2	7	4	1	1		1	0	0	99	0		1	0	0	0	0	0	0
Masasi	2	43	1	2	1	5	1	1		0	0	1	99	0		0	0	0	1	0	1	0
Masasi	2	45	2	1	1	5	1	1		0	0	1	99	0		1	0	0	0	1	0	0
Masasi	1	45	2	2	1	3	1	1		1	1	1	99	0		1	1	1	0	0	0	0
Masasi	1	36	2	2	1	4	1	1		1	1	1	99	0		1	1	1	1	0	0	0
Masasi	1	45	1	2	1	3	1	1		1	1	1	99	0		1	1	0	1	0	0	0
Masasi	1	36	2	2	1	7	3	1		1	0	0	99	0		1	0	0	0	0	0	0
Masasi	1	25	2	2	1	3	1	1		0	0	1	99	0		1	1	0	0	0	1	0
Masasi	2	42	2	1	1	7	1	1		0	0	1	99	0		1	1	0	0	1	0	0
Masasi	2	40	1	2	1	5	1	1		1	0	0	99	0		0	0	0	0	0	0	0
Masasi	2	38	2	2	1	3	1	1		1	1	0	99	0		1	1	1	0	0	0	0
Masasi	1	26	1	2	2	3	1	1		1	0	1	99	0		1	1	0	0	0	0	0
Masasi	1	33	2	2	7	4	1	1		1	0	1	99	0		1	0	0	1	0	0	0
Masasi	1	32	1	2	7	3	1	1		1	1	1	99	0		1	1	1	0	0	0	0
Masasi	2	45	1	2	1	3	1	1		1	1	1	99	0		1	1	1	0	0	0	0
Masasi	2	40	1	2	1	3	1	1		1	1	1	99	0		1	1	1	0	0	0	0
Masasi	1	32	2	1	1	3	1	1		0	1	1	99	0		1	0	0	1	0	0	0
Masasi	1	38	2	2	1	4	1	1		1	1	1	99	0		1	1	1	0	0	0	0
Masasi	1	30	2	2	1	3	1	1		0	1	1	99	0		1	0	0	1	0	0	0
Masasi	1	48	2	2	1	5	1	1		1	1	0	99	0		1	0	0	1	1	0	0
Masasi	1	38	1	2	1	3	1	1		1	1	1	99	0		1	1	1	0	0	0	0
Masasi	1	33	2	6	3	3	1	1		1	0	0	99	0		1	1	0	0	0	0	0
Masasi	1	28	2	2	1	3	1	1		0	1	0	99	0		0	1	0	0	0	0	0
Masasi	1	32	2	2	1	4	1	1		1	0	0	99	0		1	0	0	0	0	0	0
Masasi	1	35	2	2	1	6	1	1		1	0	0	99	0		1	0	0	0	0	0	0
Masasi	1	37	2	2	1	5	1	1		1	0	0	99	0		1	0	0	0	0	0	0
Masasi	1	30	2	2	1	5	1	1		1	0	0	99	0		1	0	0	0	0	0	0
Masasi	2	25	4	2	1	5	1	1		1	0	0	99	0		0	1	0	0	0	0	0
Masasi	2	29	1	2	1	3	1	1		1	0	0	99	0		0	1	0	0	0	0	0
Masasi	1	30	2	2	1	4	1	1		1	0	0	99	0		1	0	0	0	0	0	0
Masasi	1	29	2	2	1	4	1	1		1	0	0	99	0		1	1	0	0	0	0	0
Masasi	1	30	2	2	1	4	1	1		1	0	0	99	0		0	1	0	0	0	0	0
Masasi	1	42	2	2	1	4	2	1		1	0	0	99	0		0	1	0	0	0	0	0
Masasi	1	22	2	2	1	4	2	1		1	0	0	99	0		1	0	0	0	0	0	0
Masasi	1	22	2	2	1	4	2	1		1	0	0	99	0		1	0	0	0	0	0	0
Masasi	1	23	2	2	1	3	1	1		1	0	0	99	0		0	1	0	0	0	0	0
Masasi	1	31	2	2	1	5	1	1		1	0	0	99	0		0	1	0	0	0	0	0
Masasi	1	38	2	2	1	5	1	1		1	0	0	99	0		1	1	0	0	0	0	0
Masasi	1	30	2	2	1	3	1	1		0	1	0	99	0		0	1	0	0	0	0	0
Masasi	2	25	4	2	2	2	1	1		1	0	0	99	0		0	0	1	0	0	0	0
Masasi	1	33	2	6	3	4	2	1		1	0	0	99	0		0	0	0	1	0	0	0
Masasi	2	46	3	2	1	3	2	1		1	0	0	99	0		0	1	0	0	0	0	0
Masasi	2	46	3	2	1	3	2	1		1	0	0	99	0		0	1	0	0	0	0	0
Masasi	1	30	2	2	1	4	2	1		1	0	0	99	0		0	1	0	0	0	0	0
Masasi	1	33	2	2	1	4	1	1		1	0	0	99	0		0	1	0	0	0	0	0
Masasi	1	37	2	1	1	6	1	1		1	0	0	99	0		0	0	0	0	0	0	0
Masasi	1	28	2	3	1	5	1	1		1	0	0	99	0		1	1	1	1	0	0	0
Masasi	1	20	2	2	1	3	1	1		1	0	0	99	0		1	1	0	0	0	0	0
Masasi	1	26	2	2	1	3	1	1		1	0	0	99	0		0	1	0	0	0	0	0
Masasi	1	40	2	2	1	5	1	1		1	0	0	99	0		1	1	0	0	0	0	0
Masasi	1	30	2	2	2	5	1	1		1	0	0	99	0		0	1	0	0	0	0	0
Masasi	1	25	2	2	1	4	1	1		1	0	0	99	0		0	1	0	0	0	0	0
Masasi	1	26	2	2	1	4	2	1		1	0	0	99	0		1	1	0	0	0	0	0
Masasi	1	42	2	2	1	4	1	1		1	0	0	99	0		1	1	0	0	0	0	0
Masasi	1	29	2	3	1	3	1	1		1	0	0	99	0		0	1	0	0	0	0	0
Masasi	1	28	2	2	1	6	1	1		1	0	0	99	0		0	1	0	0	0	0	0
Masasi	1	27	4	4	1	5	1	1		1	0	0	99	0		1	0	0	0	0	0	0
Masasi	1	33	4	3	1	6	2	1		1	0	0	99	0		1	0	0	0	0	0	0
Masasi	2	33	4	2	1	6	2	1		1	0	0	99	0		1	0	0	0	0	0	0
Masasi	1	31	2	2	1	4	1	1		1	0	0	99	0		0	1	0	0	0	0	0
Masasi	1	25	2	2	1	4	1	1		1	0	0	99	0		1	1	0	0	0	0	0
Masasi	2	26	1	2	1	4	1	1		1	0	0	99	0		0	1	0	0	0	0	0
Masasi	1	30	2	3	1	4	1	1		1	0	0	99	0		1	1	1	1	1	0	0
Masasi	1	25	2	2	1	4	1	1		1	0	0	99	0		0	0	0	1	0	0	0
Masasi	2	43	1	2	1	5	1	1		1	0	0	99	0		1	1	0	0	0	0	0
Masasi	2	34	4	2	1	5	2	1		1	0	0	99	0		0	1	0	0	0	0	0
Masasi	1	31	2	2	1	5	1	1		1	0	0	99	0		0	1	0	0	0	0	0
Masasi	1	33	2	2	1	4	1	1		0	1	0	99	0		0	0	1	0	0	0	0
Masasi	1	31	2	2	1	4	1	1		1	0	0	99	0		0	1	0	0	0	0	0
Masasi	1	32	2	2	1	4	2	1		1	0	0	99	0		0	1	0	0	0	0	0
Masasi	1	26	2	2	1	4	1	1		1	0	0	99	0		0	1	0	0	0	0	0
Masasi	1	45	2	2	1	6	2	1		1	0	0	99	0		1	0	0	0	0	0	0
Masasi	1	38	2	4	1	4	1	1		1	0	0	99	0		1	1	0	0	0	0	0
Masasi	1	30	2	2	1	3	1	1		1	0	0	99	0		0	1	0	0	0	0	0
Masasi	1	27	2	4	1	3	1	1		1	0	0	99	0		1	1	1	0	0	0	0
Masasi	1	35	2	2	1	4	1	1		1	0	0	99	0		1	0	0	0	0	0	0
Masasi	1	43	2	2	1	5	1	1		1	0	0	99	0		0	1	0	0	0	0	0
Masasi	1	49	2	3	1	5	1	1		1	0	0	99	0		1	1	0	1	0	0	0
Masasi	1	33	2	2	1	4	1	1		1	0	0	99	0		0	1	0	0	0	0	0
Masasi	1	40	2	2	1	4	1	1		1	0	0	99	0		0	1	0	0	0	0	0
Masasi	1	33	2	2	1	4	1	1		1	0	0	99	0		0	1	0	0	0	0	0
Masasi	1	36	2	2	1	7	1	1		1	0	0	99	0		1	1	0	0	0	0	0
Masasi	2	25	2	2	1	3	1	1		1	0	0	99	0		1	0	0	0	0	0	0
Masasi	1	33	2	2	1	3	1	1		0	1	0	99	0		1	0	0	0	0	0	0
Masasi	1	30	2	2	1	4	1	1		1	0	0	99	0		0	1	0	0	0	0	0
Masasi	1	24	2	2	1	3	1	1		1	0	0	99	0		1	0	0	0	0	0	0
Masasi	1	42	2	2	1	7	2	1		1	0	0	99	0		0	1	0	0	0	0	0
Masasi	1	42	2	2	1	5	2	1		1	0	0	99	0		1	1	0	0	0	0	0
Masasi	1	35	2	2	1	6	1	1		1	0	0	99	0		1	1	0	0	0	0	0
Masasi	1	38	2	2	1	5	1	1		1	0	0	99	0		1	1	0	0	0	0	0
Masasi	1	30	2	2	1	4	2	1		1	0	0	99	0		0	1	0	0	0	0	0
Masasi	1	28	1	1	1	4	1	1		1	0	0	99	0		1	0	0	0	0	0	0
Masasi	1	27	2	2	1	4	1	1		1	0	0	99	0		0	1	0	0	0	0	0
Masasi	1	28	2	1	1	5	1	1		1	0	0	99	0		0	1	0	0	0	0	0
Masasi	2	25	1	3	1	5	1	1		1	0	0	99	0		0	1	0	0	0	0	0
Masasi	1	29	2	1	1	3	1	1		1	0	0	99	0		1	1	0	0	0	0	0
Masasi	1	23	2	2	1	3	1	1		1	0	0	99	0		0	1	0	0	0	0	0
Masasi	1	32	2	2	1	5	1	1		1	0	0	99	0		0	1	0	0	0	0	0
Masasi	1	23	2	4	1	3	1	1		1	0	0	99	0		0	0	0	1	0	0	0
Masasi	1	30	2	2	1	4	1	1		1	0	0	99	0		0	1	0	0	0	0	0
Masasi	1	30	2	2	1	5	1	1		1	0	0	99	0		1	1	0	0	0	0	0
Masasi	1	30	2	1	1	3	1	1		1	0	0	99	0		1	0	0	0	0	0	0
Masasi	1	27	2	2	1	5	1	1		1	0	0	99	0		1	1	0	0	0	0	0
Masasi	1	29	2	1	1	4	1	1		1	0	0	99	0		1	0	0	0	0	0	0
Masasi	1	30	2	2	1	4	1	1		1	0	0	99	0		0	1	0	0	0	0	0
Masasi	1	20	2	2	1	3	1	1		1	0	0	99	0		0	1	0	0	0	0	0
Masasi	2	31	1	2	1	4	1	1		1	0	0	99	0		1	1	0	0	0	0	0
Masasi	1	30	2	2	1	7	1	1		1	0	0	99	0		0	1	0	0	0	0	0
Masasi	1	48	2	2	1	4	1	1		1	0	0	99	0		0	1	0	0	0	0	0
Masasi	1	23	2	4	1	4	2	1		1	0	0	99	0		1	0	0	0	0	0	0
Masasi	1	23	2	4	1	4	2	1		1	0	0	99	0		1	0	0	0	0	0	0
Masasi	1	30	2	2	1	7	1	3		1	1	0	99	0		1	0	0	0	0	0	0
Masasi	1	40	2	2	1	7	1	1		1	0	0	99	0		0	1	0	0	0	0	0
Masasi	1	28	2	2	1	4	2	1		1	0	0	99	0		1	1	0	0	0	0	0
Masasi	1	28	2	2	1	4	2	1		1	0	0	99	0		1	1	0	0	0	0	0
Masasi	1	30	2	2	1	5	1	1		1	0	0	99	0		1	1	0	0	0	0	0
Masasi	1	30	2	2	1	6	1	1		1	0	0	99	0		1	0	0	0	0	0	0
Masasi	1	19	2	2	1	3	1	1		1	0	0	99	0		1	0	0	0	0	0	0
Masasi	1	25	2	4	1	4	2	1		1	0	0	99	0		0	0	0	1	0	0	0
Masasi	2	36	2	3	1	3	1	1		1	0	0	99	0		0	1	0	0	0	0	0
Masasi	1	29	2	2	1	4	2	1		1	0	0	99	0		0	1	0	0	0	0	0
Masasi	1	28	2	2	1	3	1	1		1	0	0	99	0		0	1	0	0	0	0	0
Masasi	2	49	2	2	1	6	2	1		1	0	0	99	0		0	1	0	0	0	0	0
Masasi	1	27	2	2	1	4	1	1		1	0	0	99	0		1	1	0	0	0	0	0
Masasi	2	22	1	2	1	6	1	1		1	0	0	99	0		0	1	0	0	0	0	0
Masasi	1	50	2	2	1	6	2	1		1	0	0	99	0		1	1	0	0	0	0	0
Masasi	1	39	2	6	3	6	1	1		1	0	0	99	0		1	0	0	0	0	0	0
Masasi	1	30	2	6	3	3	1	1		0	0	1	99	0		1	0	0	0	0	0	0
Nanyumbu	2	20	1	2	1	2	1	1		1	1	0	99	0		1	0	0	1	1	0	0
Nanyumbu	2	20	1	2	1	4	1	1		1	1	0	99	0		1	1	0	1	1	0	0
Nanyumbu	1	35	2	6	3	6	2	1		1	0	0	99	0		1	0	0	0	0	0	0
Nanyumbu	1	24	1	2	1	3	1	1		1	1	0	99	0		1	1	0	1	0	0	0
Nanyumbu	1	23	2	2	1	3	1	1		1	0	0	99	0		1	0	0	1	1	0	0
Nanyumbu	2	22	1	2	1	2	1	1		1	1	0	99	0		1	0	0	1	1	0	0
Nanyumbu	1	39	2	2	1	3	1	1		1	0	0	99	0		1	0	0	0	0	0	0
Nanyumbu	1	31	2	1	1	5	1	1		1	1	0	99	0		1	0	0	1	0	0	0
Nanyumbu	1	33	2	2	1	4	1	1		1	1	0	99	0		1	1	0	1	0	0	0
Nanyumbu	1	39	2	6	3	4	1	1		1	1	0	99	0		1	1	0	1	1	0	0
Nanyumbu	1	32	2	2	1	7	1	1		1	1	0	99	0		1	1	0	1	1	0	0
Nanyumbu	1	36	2	2	1	4	1	1		1	0	0	99	0		1	0	0	1	0	0	0
Nanyumbu	1	23	1	2	1	3	1	1		1	0	0	99	0		1	0	0	0	0	0	0
Nanyumbu	1	30	2	2	1	4	2	1		1	1	0	99	0		1	1	0	1	0	0	0
Nanyumbu	1	30	2	3	1	4	2	1		1	1	0	99	0		1	1	0	1	1	0	0
Nanyumbu	1	36	2	2	1	2	1	1		1	1	0	99	0		1	1	0	1	1	0	0
Nanyumbu	1	36	2	2	1	6	1	1		1	1	0	99	0		1	1	0	1	1	0	0
Nanyumbu	2	40	2	1	1	3	1	1		1	1	0	99	0		1	1	0	0	1	0	0
Nanyumbu	1	23	2	2	1	4	1	1		1	0	0	99	0		1	0	0	0	0	0	0
Nanyumbu	2	36	1	2	1	2	1	1		1	1	0	99	0		1	0	0	1	1	0	0
Nanyumbu	2	20	1	1	1	2	1	1		1	0	0	99	0		1	0	0	0	0	0	0
Nanyumbu	1	36	2	2	1	7	1	1		1	1	0	99	0		1	1	0	1	1	0	0
Nanyumbu	1	35	2	2	1	3	1	1		1	1	0	99	0		1	1	0	0	1	0	0
Nanyumbu	1	37	2	2	1	4	1	1		1	0	0	99	0		1	0	0	1	1	0	0
Nanyumbu	1	24	1	2	1	3	1	1		1	0	0	99	0		1	0	0	0	0	0	0
Nanyumbu	1	32	2	2	1	4	2	1		1	1	0	99	0		1	1	0	1	0	0	0
Nanyumbu	1	34	2	2	1	5	1	1		1	1	0	99	0		1	1	0	1	1	0	0
Nanyumbu	1	36	2	2	1	7	2	1		1	1	0	99	0		1	1	0	1	0	0	0
Nanyumbu	1	34	1	2	1	4	1	1		1	1	0	99	0		1	1	0	1	0	0	0
Nanyumbu	1	36	2	2	1	7	2	1		1	1	0	99	0		1	1	0	1	1	0	0
Nanyumbu	1	24	1	1	1	6	2	1		1	0	0	99	0		1	1	0	0	0	0	0
Nanyumbu	1	30	2	2	1	5	1	1		1	1	0	99	0		1	1	0	1	1	0	0
Nanyumbu	1	36	2	1	1	5	1	1		1	1	0	99	0		1	1	0	1	0	0	0
Nanyumbu	2	23	1	1	6	2	1	1		1	0	0	99	0		1	0	0	1	1	0	0
Nanyumbu	1	30	2	2	1	6	1	1		1	1	0	99	0		1	0	1	1	0	0	0
Nanyumbu	1	38	2	2	1	5	2	1		1	1	0	99	0		1	1	0	1	1	0	0
Nanyumbu	1	38	2	2	1	5	2	1		1	1	0	99	0		1	1	0	1	0	0	0
Nanyumbu	1	26	2	4	1	4	1	1		1	0	0	99	0		1	0	0	0	0	0	0
Nanyumbu	1	36	2	4	1	4	1	1		1	0	0	99	0		1	0	0	0	0	0	0
Nanyumbu	1	43	2	2	2	6	1	1		1	1	0	99	0		1	1	0	1	0	0	0
Nanyumbu	1	36	2	4	1	4	1	1		1	0	0	99	0		1	0	0	1	0	0	0
Nanyumbu	1	34	2	6	3	5	3	1		1	1	0	99	0		1	1	0	1	0	0	0
Nanyumbu	1	26	2	6	3	3	1	1		1	1	0	99	0		1	1	0	1	1	0	0
Nanyumbu	1	34	2	6	3	5	2	1		1	1	0	99	0		1	1	0	1	0	0	0
Nanyumbu	1	32	2	2	1	4	1	1		1	1	0	99	0		1	1	0	1	1	0	0
Nanyumbu	1	40	1	2	1	6	1	1		1	1	0	99	0		1	1	0	1	0	0	0
Nanyumbu	1	40	2	2	1	6	2	1		1	1	0	99	0		1	1	0	1	1	0	0
Nanyumbu	1	22	1	2	1	3	1	1		1	1	0	99	0		1	1	0	1	0	0	0
Nanyumbu	1	28	1	1	1	3	1	1		1	0	0	99	0		1	1	0	1	0	0	0
Nanyumbu	1	34	2	2	1	3	1	1		1	1	0	99	0		1	1	0	1	0	0	0
Nanyumbu	1	26	1	2	1	3	1	1		1	1	0	99	0		1	1	0	1	0	0	0
Nanyumbu	1	40	2	2	1	6	1	1		1	0	0	99	0		1	0	0	0	0	0	0
Nanyumbu	1	34	2	2	1	4	1	1		1	1	0	99	0		1	1	0	1	1	0	0
Nanyumbu	1	31	2	2	1	3	1	1		1	0	0	99	0		1	0	0	0	0	0	0
Nanyumbu	1	37	2	2	1	5	1	1		1	1	0	99	0		1	1	0	1	0	0	0
Nanyumbu	2	27	2	2	1	3	1	1		1	0	0	99	0		1	0	0	1	1	0	0
Nanyumbu	1	49	2	2	1	5	1	1		1	1	0	99	0		1	0	0	1	1	0	0
Nanyumbu	1	35	2	2	1	4	1	1		1	1	0	99	0		1	0	0	0	1	0	0
Nanyumbu	1	32	2	2	1	3	1	1		1	1	0	99	0		1	1	0	1	0	0	0
Nanyumbu	1	34	2	2	1	4	1	1		1	1	0	99	0		1	1	0	1	0	0	0
Nanyumbu	1	27	2	4	4	3	1	1		1	0	0	99	0		1	0	0	0	1	0	0
Nanyumbu	1	32	2	2	2	4	1	1		1	1	0	99	0		1	1	0	1	1	0	0
Nanyumbu	1	26	2	2	1	3	1	1		1	1	0	99	0		1	0	0	1	1	0	0
Nanyumbu	1	34	2	2	1	7	2	1		1	1	0	99	0		1	1	0	0	1	0	0
Nanyumbu	1	25	1	1	1	3	1	1		1	1	0	99	0		1	1	0	1	1	0	0
Nanyumbu	1	30	2	2	1	5	2	1		1	1	0	99	0		1	1	0	1	1	0	0
Nanyumbu	1	34	2	3	1	7	2	1		1	1	0	99	0		1	0	0	1	1	0	0
Nanyumbu	1	27	2	2	1	3	1	1		1	0	0	99	0		1	0	0	0	1	0	0
Nanyumbu	1	38	1	2	1	5	2	1		1	1	0	99	0		1	1	0	0	0	0	0
Nanyumbu	2	20	1	2	1	2	1	1		1	1	0	99	0		1	0	0	1	1	0	0
Nanyumbu	1	30	2	2	2	4	1	1		1	1	0	99	0		1	0	0	1	1	0	0
Nanyumbu	2	25	1	1	1	2	1	1		1	1	0	99	0		1	1	0	0	0	0	0
Nanyumbu	1	36	2	2	1	5	2	1		1	1	0	99	0		1	1	0	1	0	0	0
Nanyumbu	1	36	2	2	1	4	1	1		1	1	0	99	0		1	0	0	1	0	0	0
Nanyumbu	2	28	1	2	1	2	1	1		1	1	0	99	0		1	1	0	1	1	0	0
Nanyumbu	1	32	2	2	1	4	2	1		1	1	0	99	0		1	1	0	1	0	0	0
Nanyumbu	2	20	1	4	4	2	1	1		1	1	0	99	0		1	0	0	1	1	0	0
Nanyumbu	1	28	2	2	1	6	1	1		1	1	0	99	0		1	1	0	1	0	0	0
Masasi	1	45	2	2	1	5	1	1		0	1	0	99	0		1	1	0	1	0	0	0
Masasi	1	42	2	2	1	5	1	1		1	0	0	99	0		1	1	0	0	0	0	0
Masasi	1	32	2	2	1	4	1	1		1	0	0	99	0		1	1	0	0	1	0	0
Masasi	1	30	2	2	1	3	1	1		1	1	0	99	0		0	1	0	0	0	0	0
Masasi	1	39	2	2	1	6	1	1		1	1	0	99	0		1	0	0	0	1	0	0
Masasi	2	60	2	2	1	2	1	1		1	1	0	99	0		1	1	0	1	1	0	0
Masasi	1	37	2	4	3	6	1	1		1	0	0	99	0		1	1	1	1	1	0	0
Masasi	1	44	2	4	3	5	1	1		1	0	0	99	0		1	1	0	1	1	0	0
Masasi	2	45	4	2	1	5	2	1		1	1	0	99	0		1	1	0	1	1	0	0
Masasi	2	60	1	2	1	7	1	1		1	0	0	99	0		1	1	0	0	1	0	0
Masasi	2	60	1	2	1	7	1	1		1	1	0	99	0		1	1	0	1	0	0	0
Masasi	1	25	2	3	1	6	2	1		1	0	0	99	0		1	0	0	1	0	1	0
Masasi	1	29	2	2	3	4	2	1		1	1	0	99	0		1	1	0	0	1	0	0
Masasi	1	50	2	2	1	7	3	1		1	0	0	99	0		1	1	0	1	0	0	0
Masasi	1	50	2	2	1	7	3	1		1	0	0	99	0		1	0	0	1	1	0	0
Masasi	2	31	1	4	3	2	1	1		1	0	0	99	0		1	1	0	1	1	0	0
Masasi	1	37	2	2	1	6	1	1		1	0	0	99	0		1	1	0	1	1	0	0
Masasi	2	50	2	2	1	7	1	1		1	1	0	99	0		1	1	0	1	1	0	0
Masasi	2	36	2	1	1	4	1	1		1	0	0	99	0		1	0	1	0	1	0	0
Masasi	2	39	1	2	1	3	1	1		1	0	0	99	0		1	0	0	1	1	0	0
Masasi	2	61	1	2	1	7	1	1		1	0	0	99	0		1	0	0	1	1	0	0
Masasi	1	24	2	2	1	4	1	1		1	0	0	99	0		1	0	0	1	1	0	0
Masasi	2	23	1	2	5	2	1	1		1	0	0	99	0		1	1	0	0	1	0	0
Masasi	1	26	2	2	1	3	1	1		1	0	0	99	0		1	1	0	1	0	0	0
Masasi	2	45	2	2	1	6	1	1		1	0	0	99	0		1	0	1	0	1	0	0
Masasi	1	42	2	2	1	4	1	1		1	0	0	99	0		1	0	0	1	1	0	0
Masasi	1	37	2	2	1	4	1	1		1	0	0	99	0		1	0	0	1	1	0	0
Masasi	1	38	2	2	1	5	1	1		1	0	0	99	0		1	0	0	1	1	0	0
Masasi	1	38	2	2	3	9	1	1		1	0	0	99	0		1	1	0	1	0	0	0
Masasi	2	58	1	2	1	3	1	1		1	0	0	99	0		1	0	0	1	1	0	0
Masasi	1	52	2	2	1	5	1	1		1	0	0	99	0		1	0	1	1	1	0	0
Masasi	1	32	2	2	1	6	2	1		1	0	0	99	0		1	0	0	1	1	0	0
Masasi	1	32	2	2	1	6	2	1		1	0	0	99	0		1	1	0	0	1	0	0
Masasi	1	39	2	2	2	9	1	1		1	0	0	99	0		1	0	0	1	1	0	0
Masasi	1	38	2	2	1	5	1	1		1	0	0	99	0		1	0	0	1	1	0	0
Masasi	1	35	2	2	1	4	1	1		1	0	0	99	0		1	0	0	1	1	0	0
Masasi	1	33	2	2	1	3	1	1		1	0	0	99	0		1	0	0	1	1	0	0
Masasi	2	36	1	2	1	5	1	1		1	0	0	99	0		1	0	0	1	1	0	0
Masasi	1	30	2	2	3	5	1	1		1	0	0	99	0		1	0	0	1	1	0	0
Masasi	1	40	2	2	1	4	1	1		1	0	0	99	0		1	0	0	1	1	0	0
Masasi	1	42	2	2	1	5	1	1		1	0	0	99	0		1	0	0	1	1	0	0
Masasi	1	30	2	2	4	4	1	1		1	0	0	99	0		1	1	0	1	1	0	0
Masasi	1	35	2	2	1	5	1	1		1	0	0	99	0		1	0	0	1	1	0	0
Masasi	1	35	2	2	1	4	1	1		1	0	0	99	0		1	0	0	1	1	0	0
Masasi	1	45	2	2	1	5	1	1		1	0	0	99	0		1	1	0	1	1	0	0
Masasi	1	40	2	2	4	4	1	1		1	0	0	99	0		1	1	0	1	1	0	0
Masasi	1	24	2	2	1	3	1	1		1	0	0	99	0		1	1	0	1	1	0	0
Masasi	1	35	2	2	1	3	1	1		1	0	0	99	0		1	1	0	1	1	0	0
Masasi	1	30	2	4	1	4	1	1		1	0	0	99	0		1	1	0	1	1	0	0
Masasi	1	35	2	2	1	4	1	1		1	0	0	99	0		1	1	0	1	0	0	0
Masasi	1	30	2	1	1	3	1	1		1	0	0	99	0		1	1	0	1	1	0	0
Masasi	1	40	1	2	1	3	1	1		1	0	0	99	0		1	1	0	1	1	0	0
Masasi	1	43	2	2	1	5	1	1		1	1	0	99	0		1	1	0	0	1	0	0
Masasi	2	35	1	5	1	5	1	1		1	0	0	99	0		1	1	0	0	1	0	0
Masasi	2	55	4	2	3	7	1	1		1	0	0	99	0		0	0	0	0	0	0	0
Masasi	1	31	2	2	1	3	1	1		1	0	0	99	0		1	1	0	0	1	0	0
Masasi	1	54	1	2	1	6	2	1		1	0	0	99	0		1	0	0	0	0	0	0
Masasi	1	54	1	2	1	6	2	1		1	0	0	99	0		1	0	0	0	0	0	0
Masasi	1	41	1	2	1	4	1	1		1	0	0	99	0		0	1	0	0	1	0	0
Masasi	1	44	1	1	1	5	1	3		0	0	1	99	0		1	0	0	0	0	0	0
Masasi	1	20	1	2	1	3	1	1		1	0	0	99	0		0	1	0	0	1	0	0
Masasi	2	37	4	2	1	5	2	1		1	0	0	99	0		1	1	0	0	0	0	0
Masasi	2	37	4	2	1	5	2	1		1	0	0	99	0		1	1	0	0	0	0	0
Masasi	1	38	1	2	1	7	1	1		1	0	0	99	0		0	0	0	0	0	0	0
Masasi	1	44	1	3	1	5	1	1		1	0	0	99	0		1	0	0	0	0	0	0
Masasi	1	38	1	3	1	5	1	1		1	0	0	99	0		1	0	1	0	1	0	0
Masasi	1	42	1	2	1	5	1	1		0	1	0	99	0		1	0	1	0	0	0	0
Masasi	1	24	1	2	1	3	1	1		1	0	0	99	0		1	1	0	0	0	0	0
Masasi	2	31	1	2	1	3	1	1		1	1	0	99	0		1	0	1	1	0	0	0
Masasi	2	21	1	2	1	7	1	1		1	0	0	99	0		0	1	0	0	1	0	0
Masasi	2	62	3	3	1	4	1	1		1	0	0	99	0		1	1	0	0	1	0	0
Masasi	2	50	2	2	1	7	1	1		1	0	0	99	0		1	0	0	0	1	0	0
Masasi	2	43	1	2	1	3	1	1		1	0	0	99	0		1	0	0	0	1	0	0
Masasi	2	56	4	3	1	5	1	1		1	0	0	99	0		1	0	0	0	1	0	0
Masasi	1	32	2	2	1	4	1	1		1	0	0	99	0		1	0	0	0	1	0	0
Masasi	1	24	1	5	1	3	1	1		1	0	0	99	0		1	1	0	0	0	0	0
Masasi	1	29	1	2	1	3	1	3		0	0	1	99	0		1	0	0	0	0	0	0
Masasi	2	33	1	2	1	6	1	1		1	1	0	99	0		1	0	0	1	0	0	0
Masasi	1	48	2	3	1	3	1	1		1	1	1	99	0		1	1	1	1	1	0	0
Masasi	1	35	2	2	1	6	1	1		1	1	1	99	0		1	1	1	1	1	1	0
Masasi	1	35	1	3	1	5	1	1		1	1	1	99	0		1	0	1	1	1	0	0
Masasi	1	46	2	2	1	4	1	1		1	1	1	99	0		1	1	1	1	0	1	0
Masasi	1	33	2	2	1	3	1	1		1	0	0	99	0		0	1	0	0	0	1	0
Masasi	2	37	1	2	1	3	1	1		1	1	1	99	0		1	1	1	0	1	0	0
Masasi	1	30	1	4	1	4	1	1		1	0	0	99	0		1	0	0	0	1	0	0
Masasi	2	20	1	2	1	6	3	1		1	0	0	99	0		1	0	0	0	0	0	0
Masasi	2	27	2	2	1	4	1	1		1	0	0	99	0		1	1	0	0	1	0	0
Masasi	1	38	1	3	1	5	2	1		1	0	0	99	0		0	0	0	0	0	0	0
Masasi	1	55	1	2	1	4	2	1		1	0	0	99	0		1	0	0	0	1	0	0
Masasi	1	55	1	2	1	4	2	1		0	0	1	99	0		1	0	0	0	0	0	0
Masasi	1	41	1	1	1	6	1	1		1	0	0	99	0		0	1	0	0	0	0	0
Masasi	2	19	1	2	1	7	2	1		1	0	0	99	0		1	1	0	0	0	0	0
Masasi	1	64	2	2	1	7	2	1		1	0	0	99	0		0	1	0	0	0	0	0
Masasi	1	68	1	1	1	5	1	1		1	0	0	99	0		1	1	0	0	0	0	0
Masasi	2	39	1	2	1	5	3	1		1	0	0	99	0		1	0	0	0	0	0	0
Masasi	1	38	1	1	1	5	1	1		1	1	1	99	0		1	1	1	1	1	0	0
Masasi	1	27	1	2	1	4	1	2		0	0	1	99	0		0	0	0	0	0	0	0
Masasi	1	24	4	4	1	7	1	1		1	0	0	99	0		1	1	0	0	0	0	0
Masasi	1	42	1	2	1	6	1	1		1	0	1	99	0		1	0	0	0	1	0	0
Masasi	1	37	1	3	1	7	1	1		1	0	0	99	0		1	0	0	0	0	0	0
Masasi	2	37	1	2	1	2	1	1		1	0	0	99	0		1	0	0	0	1	0	0
Masasi	2	35	4	2	1	6	1	1		1	0	0	99	0		1	0	0	0	1	0	0
Masasi	1	24	2	2	1	4	2	1		1	0	1	99	0		0	1	0	1	0	0	0
Masasi	1	37	1	2	1	5	1	1		1	0	0	99	0		1	0	0	0	1	0	0
Masasi	2	23	1	2	1	3	1	1		1	0	0	99	0		1	0	0	0	0	0	0
Masasi	1	23	1	4	1	3		1		1	0	1	99	0		1	0	0	0	0	0	0
Masasi	1	30	1	2	1	3	1	1		1	0	0	99	0		1	0	0	0	1	0	0
Masasi	1	23	1	2	1	3	1	3		0	0	1	99	0		0	1	0	0	1	0	0
Masasi	2	24	1	2	1	3	1	1		1	1	1	99	0		1	1	1	0	0	0	0
Masasi	2	75	3	2	1	4	1	1		1	0	0	99	0		1	0	0	0	0	0	0
Masasi	2	24	4	2	1	5	2	1		1	0	0	99	0		1	0	0	0	0	0	0
Masasi	2	61	3	3	1	7	2	1		1	0	0	99	0		1	1	1	0	1	0	0
Masasi	1	44	1	2	4	5	1	1		1	0	0	99	0		1	1	0	0	0	0	0
Masasi	1	48	2	2	1	4	1	1		1	0	0	99	0		1	0	0	0	1	0	0
Masasi	2	40	4	2	1	5	1	3		1	0	0	99	0		0	0	0	0	0	0	0
Masasi	1	48	1	3	1	4	1	3		0	0	1	99	0		1	1	0	0	0	0	0
Masasi	1	33	1	3	1	4	1	1		1	1	1	99	0		1	1	1	1	1	0	0
Masasi	1	68	2	2	1	6	1	1		1	0	0	99	0		1	0	0	0	0	0	0
Masasi	1	34	2	2	1	7	1	1		1	0	0	99	0		1	0	0	0	1	0	0
Masasi	1	46	1	2	1	5	1	1		1	0	0	99	0		1	0	0	0	0	0	0
Masasi	2	32	4	3	1	4	1	1		1	0	0	99	0		1	0	0	0	0	0	0
Masasi	1	36	1	2	1	4	1	1		1	0	0	99	0		1	1	0	0	0	0	0
Masasi	2	36	2	2	1	5	1	1		1	0	0	99	0		1	0	0	0	1	0	0
Masasi	2	34	1	2	1	6	1	1		1	0	0	99	0		1	0	0	0	1	0	0
Masasi	2	22	5	2	1	2	1	1		1	0	0	99	0		1	1	0	0	0	0	0
Masasi	1	27	1	2	1	3	1	1		1	0	0	99	0		1	0	0	0	0	0	0
Masasi	1	35	2	3	1	6	1	1		1	0	1	99	0		1	0	0	0	1	0	0
Masasi	1	24	1	2	1	4	2	1		1	0	0	99	0		0	1	0	0	1	0	0
Masasi	2	40	1	2	1	5	1	1		1	0	0	99	0		1	1	0	0	1	0	0
Masasi	2	23	3	2	1	2	1	1		1	0	0	99	0		1	0	0	0	1	0	0
Masasi	2	36	2	2	1	5	1	1		1	1	1	99	0		1	1	1	0	0	0	0
Masasi	1	30	1	4	1	3	1	1		1	0	0	99	0		1	1	0	0	1	0	0
Masasi	1	26	1	2	1	4	1	1		1	1	1	99	0		1	1	1	1	1	0	0
Masasi	1	24	1	2	1	3	1	1		1	1	0	99	0		1	1	1	0	1	0	0
Masasi	2	23	1	4	1	3	1	1		1	0	0	99	0		1	1	0	0	1	0	0
Masasi	1	33	1	2	1	4	1	3		0	0	1	99	0		0	1	0	0	0	0	0
Masasi	1	30	2	2	1	3	1	1		1	0	0	99	0		1	1	0	0	1	0	0
Masasi	1	34	1	2	1	5	1	1		1	1	0	99	0		1	1	0	0	1	0	0
Masasi	1	36	1	2	1	3	1	1		1	1	1	99	0		1	1	1	1	1	0	0
Masasi	1	39	1	1	1	5	1	1		1	0	1	99	0		1	0	1	1	0	0	0
Masasi	2	23	1	2	1	5	2	1		1	1	1	99	0		1	0	1	1	0	0	0
Masasi	1	30	1	2	1	4	1	1		1	0	0	99	0		1	0	0	0	1	0	0
Masasi	1	56	2	2	1	4	1	1		1	0	0	99	0		1	1	0	0	0	0	0
Masasi	1	37	2	2	1	4	1	1		1	0	0	99	0		1	0	0	0	0	0	0
Nanyumbu	2	22	1	2	1	2	1	1		0	0	1	99	0		1	1	0	0	0	0	0
Nanyumbu	2	67	1	2	1	6	2	1		0	0	1	99	0		0	1	0	1	0	0	0
Nanyumbu	1	32	2	2	1	3	1	1		1	0	0	99	0		1	1	0	0	0	0	0
Nanyumbu	1	38	2	2	1	3	1	1		1	0	0	99	0		1	1	0	0	0	0	0
Nanyumbu	1	56	2	2	1	5	1	3		1	0	1	99	0		1	0	0	0	1	0	0
Nanyumbu	1	36	2	3	1	3	1	1		1	0	0	99	0		0	1	0	0	0	1	0
Nanyumbu	1	28	2	2	1	3	1	1		1	0	1	99	0		1	1	0	1	0	0	0
Nanyumbu	2	36	1	2	1	2	1	1		1	0	0	99	0		1	1	0	1	0	0	0
Nanyumbu	1	36	2	1	1	3		1		1	0	0	99	0		1	1	0	0	0	1	0
Nanyumbu	1	43	2	2	1	5	1	3		0	0	1	99	0		1	0	0	0	0	0	0
Nanyumbu	2	39	1	2	1	5	1	1		1	0	0	99	0		0	1	0	1	0	0	0
Nanyumbu	1	32	2	1	1	5	1	1		1	0	1	99	0		1	1	0	0	0	0	0
Nanyumbu	1	33	2	2	1	3	1	1		1	0	1	99	0		1	1	0	1	0	0	0
Nanyumbu	1	48	2	2	1	3	1	1		1	0	0	99	0		1	1	0	1	0	1	0
Nanyumbu	1	39	2	2	1	4	1	1		0	0	1	99	0		1	1	0	1	0	0	0
Nanyumbu	2	33	2	2	1	4		3		1	0	0	99	0		1	1	0	0	0	0	0
Nanyumbu	2	35	5	2	1	3	1	1		1	0	0	99	0		0	1	0	1	0	0	0
Nanyumbu	2	45	1	1	1	3	1	1		0	0	1	99	0		0	1	0	1	0	0	0
Nanyumbu	1	43	2	1	1	7		3		0	0	1	99	0		0	1	0	0	0	1	0
Nanyumbu	1	48	2	2	1	5	1	3		0	1	1	99	0		1	0	1	0	0	1	0
Nanyumbu	1	35	2	2	1	4	1	1		1	0	0	99	0		0	0	0	1	0	0	0
Nanyumbu	1	78	2	2	1	5	1	1		0	0	0	Sehem chafu	0		0	0	0	0	0	0	1
Nanyumbu	1	36	2	2	1	3	1	1		1	0	0	99	0		1	1	0	1	0	0	0
Nanyumbu	1	31	2	2	1	4	1	1		1	0	1	99	0		1	0	0	0	0	1	0
Nanyumbu	2	23	2	2	1	3	1	1		1	0	0	99	0		1	1	0	1	0	0	0
Nanyumbu	1	20	1	1	1	2	1	2		0	0	0	Shambani	0		1	0	0	0	1	0	0
Nanyumbu	1	36	2	2	1	3	1	1		1	0	0	99	0		1	1	0	0	0	0	0
Nanyumbu	1	36	2	2	1	4	1	1		1	0	0	99	0		1	1	0	0	0	0	0
Nanyumbu	1	33	2	2	1	3	1	3		1	0	0	99	0		0	1	0	0	0	1	0
Nanyumbu	1	39	2	1	1	6	2	1		0	0	1	99	0		1	1	0	0	0	0	0
Nanyumbu	1	24	2	2	1	3	1	1		1	0	1	99	0		0	1	0	0	0	1	0
Nanyumbu	2	33	2	1	1	5	1	5		0	0	0	99	1		0	0	0	0	0	0	0
Nanyumbu	1	34	2	6	3	5	1	1		1	0	0	99	0		1	1	0	0	0	0	0
Nanyumbu	2	43	1	4	1	7	2	1		1	0	0	99	0		1	1	0	0	0	1	0
Nanyumbu	2	29	1	4	1	5	2	1		1	0	0	99	0		1	0	0	1	0	0	0
Nanyumbu	2	30	2	2	1	6	1	5		0	0	0	Chooni	0		0	1	0	0	0	1	0
Nanyumbu	2	20	1	2	1	9	2	1		0	0	0	99	1		0	0	0	0	0	0	1
Nanyumbu	2	21	2	1	1	4	2	5		0	0	0	99	1		1	0	0	0	0	0	0
Nanyumbu	1	30	1	2	2	5	1	1		1	0	0	99	0		0	1	0	0	1	0	0
Nanyumbu	2	19	1	2	1	3	1	1		0	0	0	99	1		1	0	0	1	0	0	0
Nanyumbu	2	30	1	2	1	3	1	1		1	0	0	99	0		1	0	0	0	0	0	0
Nanyumbu	2	22	1	2	1	4	1	1		0	0	0	99	1		1	0	1	0	0	0	0
Nanyumbu	2	39	1	1	1	4	2	5		0	0	0	99	1		0	1	0	0	0	0	0
Nanyumbu	2	39	1	1	1	5	2	5		0	0	0	99	1		1	1	0	0	0	0	0
Nanyumbu	1	25	2	2	2	6	1	3		0	0	0	99	1		0	0	0	0	0	0	0
Nanyumbu	2	26	2	2	1	3	1	1		0	0	0	99	1		0	1	1	0	0	0	0
Nanyumbu	1	54	2	2	1	3	1	1		0	0	1	99	0		1	0	0	0	0	0	0
Nanyumbu	1	45	1	1	1	4	1	5		0	1	0	99	0		1	0	0	0	0	0	0
Nanyumbu	2	45	1	1	1	6	1	5		1	0	0	99	0		0	0	0	1	0	0	0
Nanyumbu	2	31	2	1	1	5	1	5		1	0	0	99	0		0	1	0	1	0	0	0
Nanyumbu	2	27	2	2	2	2	1	1		1	0	1	99	0		1	1	1	0	1	0	0
Nanyumbu	1	25	1	2	1	3	1	1		1	0	0	99	0		1	1	1	0	0	0	0
Nanyumbu	2	34	1	1	1	4	1	1		0	0	0	99	1		0	1	0	0	0	1	1
Nanyumbu	1	35	1	2	4	3	1	1		0	0	1	99	0		1	1	0	0	1	0	0
Nanyumbu	2	26	1	2	1	5	1	1		1	0	0	99	0		1	0	1	1	0	0	0
Nanyumbu	2	25	2	1	1	3	1	5		0	0	0	99	1		1	0	0	0	0	0	0
Nanyumbu	2	20	2	2	1	5	2	1		0	0	0	99	1		1	1	0	0	0	0	0
Nanyumbu	2	20	2	2	1	5	2	1		1	0	0	99	0		1	0	0	0	0	0	0
Nanyumbu	2	42	2	2	1	8	2	5		1	0	0	99	0		1	0	0	0	0	0	0
Nanyumbu	2	36	2	2	1	5	1	1		0	0	0	99	1		1	0	0	0	0	0	0
Nanyumbu	2	30	2	2	1	4	1	5		0	0	1	99	0		0	1	1	0	0	1	0
Nanyumbu	2	40	4	2	1	5	1	1		0	0	0	99	1		1	1	0	0	0	0	0
Nanyumbu	2	42	2	4	1	6	1	1		1	0	0	99	0		1	0	1	0	0	0	0
Nanyumbu	2	24	1	2	1	3	1	1		1	0	0	99	0		1	0	0	0	1	0	0
Nanyumbu	1	23	2	1	1	3	1	5		0	0	0	99	1		1	0	0	0	0	0	0
Nanyumbu	2	23	2	2	1	4	1	1		1	0	0	99	0		1	0	0	0	0	1	0
Nanyumbu	2	45	4	2	1	3	1	1		1	0	0	99	0		0	1	0	0	0	0	0
Nanyumbu	2	32	1	1	1	3	1	5		0	0	0	99	1		1	0	0	0	0	0	0
Nanyumbu	2	52	1	2	1	6	2	5		0	0	0	99	1		0	1	0	0	0	0	0
Nanyumbu	2	52	1	2	1	6	2	5		0	0	0	99	1		1	0	0	0	0	0	0
Nanyumbu	2	40	1	1	1	4	1	5		0	0	0	99	1		0	0	0	0	0	1	0
Nanyumbu	2	41	1	2	1	6	1	1		1	0	1	99	0		1	0	1	0	0	1	0
Nanyumbu	2	47	2	2	1	6	1	1		1	0	0	99	0		1	0	0	0	0	0	0
Nanyumbu	2	42	2	2	1	5	1	1		1	0	0	99	0		0	0	0	0	1	1	0
Nanyumbu	2	32	2	2	1	4	1	1		1	0	0	99	0		0	1	0	1	0	0	0
Nanyumbu	2	46	2	2	1	5	2	1		1	0	0	99	0		1	0	1	0	1	0	0
Nanyumbu	1	30	2	2	1	5	1	1		1	0	1	99	0		1	1	0	0	0	0	0
Nanyumbu	2	46	2	2	1	6	2	1		1	0	0	99	0		1	0	0	0	0	0	0
Nanyumbu	2	45	1	2	1	5	1	3		0	0	0	Chooni	0		1	0	0	0	0	0	0
Nanyumbu	2	33	2	2	1	5	1	1		1	0	0	99	0		1	0	0	1	0	0	0
Nanyumbu	2	28	2	2	1	5	1	1		1	0	0	99	0		0	1	0	0	1	1	0
Nanyumbu	1	25	1	2	2	2	1	1		0	0	1	99	0		0	0	0	0	0	0	0
Nanyumbu	2	44	2	1	1	4	1	1		1	0	0	99	0		1	0	0	1	1	0	0
Nanyumbu	2	37	5	2	2	5	1	1		0	0	0	99	1		1	0	0	0	0	0	0
Nanyumbu	2	22	4	2	1	5	1	1		1	0	0	99	0		0	0	0	1	1	0	0
Nanyumbu	2	66	2	2	1	5	1	1		1	1	0	99	0		1	0	1	0	1	0	0
Nanyumbu	2	45	2	2	1	6	1	1		1	0	0	99	0		1	0	1	0	1	0	0
Nanyumbu	2	25	2	2	1	5	1	1		1	1	0	99	0		1	0	1	0	0	0	0
Nanyumbu	2	45	1	2	1	4	1	1		0	0	1	99	0		1	1	0	0	0	0	0
Nanyumbu	2	26	1	4	1	2	1	1		1	1	1	99	0		1	0	1	0	1	0	0
Nanyumbu	2	32	1	2	1	5	1	1		1	0	1	99	0		0	1	1	0	1	0	0
Nanyumbu	2	33	2	2	1	12	3	1		1	0	0	99	0		1	0	0	0	1	0	0
Nanyumbu	2	34	2	2	1	4	1	1		1	0	0	99	0		1	0	0	0	0	1	0
Nanyumbu	1	48	2	2	1	4	1	1		1	0	0	99	0		1	0	0	0	0	0	0
Nanyumbu	2	42	2	6	3	6	1	1		1	0	0	99	0		1	0	0	0	0	0	0
Nanyumbu	2	27	2	4	1	3	1	1		1	0	1	99	0		1	0	0	0	0	0	0
Nanyumbu	2	40	1	2	1	5	1	1		0	0	0	99	1		1	0	0	0	0	0	0
Nanyumbu	2	43	2	2	1	6	1	1		0	0	0	99	1		1	0	0	0	1	0	0
Nanyumbu	2	43	2	2	1	6	1	1		0	0	0	99	1		1	1	0	0	0	0	0
Nanyumbu	2	27	2	2	1	2	1	1		1	0	0	99	0		0	1	0	0	0	0	0
Nanyumbu	2	41	1	2	1	3	1	1		1	0	0	99	0		0	0	0	1	1	0	0
Nanyumbu	2	42	1	2	1	5	1	1		1	0	0	99	0		1	0	0	0	1	0	0
Nanyumbu	1	49	2	6	1	3	1	1		1	1	1	99	0		1	1	0	1	0	0	0
Nanyumbu	2	27	1	2	1	4	1	3		0	0	0	99	1		0	1	0	0	0	1	0
Nanyumbu	2	20	1	2	1	4	1	1		1	0	0	99	0		1	0	0	0	1	0	0
Nanyumbu	2	36	4	2	1	3	1	1		1	0	0	99	0		1	1	0	0	0	0	0
Nanyumbu	1	33	1	2	1	4	1	5		0	0	1	99	0		1	0	0	0	0	0	0
Nanyumbu	2	21	2	2	1	3	1	1		1	0	0	99	0		1	0	1	0	0	0	0
Nanyumbu	2	40	2	2	1	6	1	1		1	1	0	99	0		1	0	1	0	1	0	0
Nanyumbu	2	30	2	2	1	5	1	1		1	0	0	99	0		0	0	0	1	1	0	0
Nanyumbu	2	31	1	2	1	5	1	1		1	1	1	99	0		0	1	0	1	0	1	0
Nanyumbu	2	22	4	4	1	2	1	1		1	0	0	99	0		1	1	0	0	0	0	0
Nanyumbu	2	23	2	2	1	4	1	1		0	0	0	99	1		0	0	0	0	0	0	0
Nanyumbu	2	32	1	2	1	3	1	1		0	0	0	99	1		0	0	0	0	0	0	0
Nanyumbu	1	54	2	2	1	6	1	5		1	0	0	99	0		0	0	0	0	0	0	1
Nanyumbu	2	33	2	2	1	5	1	1		1	0	1	99	0		1	0	0	0	0	0	0
Nanyumbu	1	28	2	2	1	6	2	2		1	0	1	99	0		1	0	0	1	0	0	0
Nanyumbu	2	24	2	2	1	5	1	1		1	0	1	99	0		0	1	0	1	0	0	0
Nanyumbu	2	21	1	2	1	4	1	1		1	1	1	99	0		1	0	0	1	0	1	0
Nanyumbu	2	40	1	2	1	3	1	5		0	0	0	99	1		1	1	0	0	0	0	0
Nanyumbu	2	51	2	2	1	6	1	5		0	0	0	99	1		1	0	0	1	0	1	0
Nanyumbu	2	36	1	1	1	8	3	1		1	0	0	99	0		0	1	0	1	1	0	0
Nanyumbu	2	36	1	1	1	8	3	3		0	0	1	99	0		1	0	0	1	1	0	0
Nanyumbu	2	31	1	2	1	8	3	1		1	0	1	99	0		1	1	0	0	1	0	0
Nanyumbu	1	28	2	2	1	5	1	1		1	0	1	99	0		1	0	0	0	0	1	0
Nanyumbu	1	26	2	4	1	3	1	1		1	1	0	99	0		0	1	0	0	1	0	0
Nanyumbu	1	46	2	2	1	4	1	1		1	0	0	99	0		1	0	1	0	0	0	0
Nanyumbu	1	30	1	2	1	3	1	1		0	0	0	99	1		0	1	0	0	0	1	0
Nanyumbu	1	35	2	2	1	5	1	1		1	0	0	99	0		0	1	0	1	1	0	0
Nanyumbu	2	25	1	2	1	5	1	1		1	0	0	99	0		0	0	0	0	0	0	0
Nanyumbu	2	29	2	2	1	5	1	1		1	0	0	99	0		0	0	1	0	0	0	0
Nanyumbu	2	27	2	2	1	4	1	1		1	0	0	99	0		0	1	0	0	1	0	0
Masasi	1	23	1	2	3	5	2	1		1	0	0	99	0		0	0	0	0	0	1	0
Masasi	1	22	1	2	1	3	1	1		1	0	0	99	0		0	0	1	0	0	0	0
Masasi	1	57	2	2	1	5	2	1		1	0	0	99	0		1	0	0	0	0	0	0
Masasi	2	30	2	1	1	4	2	1		1	0	0	99	0		0	0	1	0	0	0	0
Masasi	1	64	2	1	1	8	3	1		0	0	0	99	1		1	0	0	0	0	0	0
Masasi	1	23	2	2	1	4	2	2		0	1	1	99	0		1	1	1	0	0	0	0
Masasi	1	41	2	2	1	5	1	1		1	0	0	99	0		0	0	1	0	0	0	0
Masasi	1	33	2	2	1	3	1	1		1	0	0	99	0		1	1	1	0	0	0	0
Masasi	2	42	1	2	1	6	2	1		1	1	1	99	0		1	1	0	0	0	0	0
Masasi	1	23	2	2	1	4	1	1		1	1	0	99	0		0	1	1	0	0	0	0
Masasi	1	45	2	3	1	6	2	1		1	0	0	99	0		1	0	0	0	0	0	0
Masasi	1	42	1	2	1	2	1	1		1	0	0	99	0		1	0	1	0	1	0	0
Masasi	1	22	2	2	1	4	2	1		0	1	1	99	0		1	1	1	1	0	0	0
Masasi	1	23	1	1	2	3	2	2		0	0	0	99	1		0	1	0	0	1	0	0
Masasi	2	37	2	2	1	6	1	1		1	0	0	99	0		0	0	1	0	0	0	0
Masasi	1	51	2	2	1	6	1	1		1	0	0	99	0		1	0	1	0	0	0	0
Masasi	1	32	2	2	1	5	1	1		1	0	0	99	0		1	1	1	0	0	0	0
Masasi	1	34	2	2	1	4	1	1		0	0	0	99	1		0	1	1	0	1	0	0
Masasi	1	23	1	2	1	3	2	2		0	1	0	99	0		1	0	0	0	0	0	0
Masasi	1	60	2	2	1	10	2	1		0	0	0	99	1		1	0	0	0	1	0	0
Masasi	1	24	1	2	1	5	1	1		1	0	0	99	0		1	0	0	0	0	0	0
Masasi	1	47	1	1	1	4	2	1		1	0	0	99	0		1	0	1	0	1	1	0
Masasi	1	52	2	2	1	3	1	1		1	0	0	99	0		1	0	0	0	0	0	0
Masasi	1	23	1	2	1	3	1	1		1	0	0	99	0		1	0	0	0	0	0	0
Masasi	1	25	1	2	1	3	1	1		1	0	0	99	0		1	0	0	0	0	0	0
Masasi	1	21	1	3	1	3	1	1		1	0	0	99	0		1	0	0	0	0	0	0
Masasi	1	24	2	2	1	3	1	1		1	0	0	99	0		1	0	0	0	0	0	0
Masasi	2	59	1	3	1	5	1	1		1	0	0	99	0		1	0	0	0	1	0	0
Masasi	1	42	2	2	1	3	1	1		1	0	0	99	0		1	0	0	0	0	0	0
Masasi	1	25	1	2	1	3	1	1		1	0	0	99	0		0	0	1	0	0	0	0
Masasi	1	42	2	2	1	5	2	1		0	1	0	99	0		0	1	0	0	0	0	0
Masasi	1	42	2	2	1	6	2	1		1	1	0	99	0		1	0	1	1	0	0	0
Masasi	1	32	2	2	1	5	1	1		1	0	0	99	0		1	0	1	1	0	0	0
Masasi	2	28	2	2	1	4	1	1		1	0	0	99	0		0	0	1	0	0	0	0
Masasi	2	35	1	2	1	4	2	1		0	1	0	99	0		0	1	1	1	0	0	0
Masasi	1	35	2	2	1	5	1	1		0	1	1	99	0		1	0	1	0	0	0	0
Masasi	1	23	1	2	1	3	1	1		1	1	0	99	0		0	1	1	1	0	0	0
Masasi	1	23	1	2	1	3	1	2		1	1	1	99	0		0	1	1	1	0	0	0
Masasi	1	23	2	2	1	3	1	2		1	1	1	99	0		0	1	1	0	0	0	0
Masasi	1	32	2	2	1	6	2	1		1	1	1	99	0		0	1	0	1	1	0	1
Masasi	1	25	2	2	1	5	1	2		1	1	1	99	0		0	1	1	0	0	0	0
Masasi	1	26	1	2	1	3	1	1		1	0	0	99	0		1	0	1	0	1	0	0
Masasi	1	50	2	3	1	4	1	1		1	0	0	99	0		1	0	1	1	1	0	0
Masasi	1	27	1	2	1	5	1	1		1	0	0	99	0		1	0	0	0	0	0	0
Masasi	1	23	2	1	1	5	2	1		1	0	0	99	0		1	0	0	0	0	0	0
Masasi	1	25	1	2	1	3	1	1		1	0	0	99	0		1	0	0	0	0	0	0
Masasi	1	36	2	2	1	6	1	1		1	1	1	99	0		1	0	0	0	0	0	0
Masasi	2	35	1	1	1	4	2	1		1	0	0	99	0		1	0	0	0	0	0	0
Masasi	1	34	1	1	1	6	1	1		0	1	0	99	0		1	0	0	0	0	0	0
Masasi	1	26	1	2	1	3	1	1		1	0	0	99	0		1	0	0	0	0	0	0
Masasi	1	35	1	2	1	5	1	1		1	1	0	99	0		1	1	0	0	0	0	0
Masasi	1	34	2	2	1	6	2	1		1	1	1	99	0		1	1	1	1	0	0	0
Masasi	1	42	2	2	1	4	1	1		1	1	0	99	0		1	1	0	1	0	0	0
Masasi	1	32	1	1	1	6	2	1		0	1	0	99	0		1	0	0	0	0	0	0
Masasi	1	24	1	2	1	3	1	1		1	0	0	99	0		1	0	1	0	1	0	0
Masasi	1	26	1	2	1	3	1	1		1	0	0	99	0		1	0	0	0	0	0	0
Masasi	2	25	1	2	1	3	2	1		1	0	0	99	0		1	0	0	0	0	0	0
Masasi	1	25	1	2	1	3	1	1		1	0	0	99	0		1	0	0	0	0	0	0
Masasi	1	24	2	4	4	9	2	1		1	0	0	99	0		1	0	0	0	0	0	0
Masasi	1	32	2	2	1	6	1	1		0	0	0	99	1		0	1	1	0	1	0	0
Masasi	1	30	2	2	1	4	1	1		1	0	0	99	0		0	0	1	0	1	0	0
Masasi	1	23	2	2	1	5	2	1		0	1	0	99	0		1	0	0	0	0	0	0
Masasi	1	36	2	2	1	4	1	1		0	0	0	99	1		0	0	1	0	0	0	0
Masasi	1	41	2	2	1	7	2	1		1	0	0	99	0		0	0	1	0	1	0	0
Masasi	1	32	2	2	1	5	1	1		1	1	1	99	0		1	1	1	0	0	0	0
Masasi	1	28	1	2	1	3	1	1		0	0	0	99	1		1	0	1	0	1	0	0
Masasi	1	23	2	2	1	4	1	1		1	1	1	99	0		0	1	0	1	0	0	0
Masasi	1	35	2	1	1			3		0	1	0	99	0		1	0	0	0	0	0	0
Masasi	1	32	2	1	1	6	2	1		0	1	0	99	0		1	0	0	0	0	0	0
Masasi	1	24	2	2	1	4	2	1		0	1	0	99	0		1	0	0	0	0	0	0
Masasi	1	32	2	1	1	7	3	2		0	1	0	99	0		0	1	0	0	0	0	0
Masasi	1	45	2	3	1	6	1	1		0	0	0	99	1		0	0	1	0	0	1	0
Masasi	1	25	1	2	1	3	1	1		1	0	0	99	0		1	0	1	0	1	0	0
Masasi	1	24	2	2	1	3	2	1		0	1	1	99	0		0	1	0	0	1	1	0
Masasi	1	52	2	2	1	5	1	1		1	1	0	99	0		1	1	1	1	0	0	1
Masasi	1	21	2	2	1	3	1	2		0	1	0	99	0		0	1	0	1	0	0	0
Masasi	1	32	2	2	1	3	1	1		0	1	0	99	0		1	0	0	0	0	0	0
Masasi	1	21	1	2	1	3	1	1		0	1	0	99	0		1	0	0	0	0	0	0
Masasi	1	25	1	2	1	4	2	1		0	1	0	99	0		0	1	0	0	0	0	0
Masasi	1	32	1	1	1	4	1	1		1	0	0	99	0		1	0	1	0	1	0	0
Masasi	1	41	2	2	1	4	1	1		1	0	0	99	0		1	0	0	0	0	0	0
Masasi	1	36	2	2	1	2	1	1		1	0	0	99	0		1	0	0	0	1	0	0
Masasi	1	42	2	2	1	5	2	1		0	1	0	99	0		0	1	0	1	0	0	0
Masasi	1	24	2	2	1	4	2	2		0	0	1	99	0		0	1	0	0	0	0	0
Masasi	1	21	1	2	1	3	1	1		1	0	0	99	0		0	1	0	0	0	0	0
Masasi	1	21	2	2	1	2	1	2		0	1	0	99	0		0	1	1	0	0	0	0
Masasi	1	35	1	2	1	4	2	1		1	0	0	99	0		1	0	0	0	0	0	0
Masasi	1	26	1	2	1	4	1	1		0	0	0	99	1		1	0	1	0	1	0	0
Masasi	1	23	2	2	1	6	2	1		0	1	0	99	0		1	0	0	0	0	0	0
Masasi	1	23	2	1	1	6	1	2		1	1	0	99	0		0	1	1	1	0	0	0
Masasi	1	54	2	1	1	3	1	1		1	0	0	99	0		1	0	1	0	1	0	0
Masasi	1	34	2	2	1	3	1	1		1	0	0	99	0		0	1	1	0	1	0	0
Masasi	2	23	5	2	1	9		1		0	0	0	99	1		0	0	0	0	0	0	0
Masasi	1	39	1	3	6	6	2	1		1	0	0	99	0		1	0	1	0	1	0	0
Masasi	1	38	2	2	1	6	2	1		1	0	0	99	0		0	0	1	0	1	0	0
Masasi	1	24	2	2	1	3	1	2		1	1	0	99	0		1	1	1	0	0	0	0
Masasi	1	35	2	2	1	4	1	2		1	0	0	99	0		0	1	0	0	0	0	0
Masasi	1	54	2	2	1	6	2	1		1	1	1	99	0		0	1	1	0	0	1	0
Masasi	1	49	2	3	1	5	2	1		1	0	0	99	0		1	0	1	0	0	1	0
Masasi	1	33	2	2	1	4	1	1		1	0	1	99	0		1	0	0	1	1	0	0
Masasi	1	45	2	2	1	5		3		1	0	1	99	0		1	1	0	1	1	1	0
Masasi	1	46	2	1	1	8		1		1	0	1	99	0		1	1	0	1	0	1	0
Masasi	1	50	2	2	1	4		1		1	0	1	99	0		1	1	0	1	0	1	0
Masasi	2	22	1	5	1	4		3		1	0	1	99	0		1	1	0	1	0	1	0
Masasi	2	38	2	2	1	8		3		1	0	1	99	0		1	0	0	1	1	0	0
Masasi	1	47	2	2	1	7		3		1	0	1	hapana	0		1	1	0	1	1	1	0
Masasi	2	33	1	2	1	4		3		1	0	1	99	0		1	1	0	1	1	1	0
Masasi	1	33	2	2	1	4		3		1	0	1	99	0		1	1	0	1	1	1	0
Masasi	1	40	2	2	1	5		3		1	0	1	99	0		1	1	0	1	1	0	0
Masasi	2	47	1	2	1	7		1		1	0	1	99	0		1	1	0	1	1	0	0
Masasi	1	40	2	2	1	6		3		1	1	1	99	0		1	1	0	1	1	1	0
Masasi	1	29	2	2	4	3		1		1	0	1	99	0		1	1	0	1	1	1	0
Masasi	1	26	2	2	1	4		3		1	0	1	99	0		1	1	0	1	1	0	0
Masasi	1	31	1	2	1	4		1		1	0	1	99	0		1	1	0	1	1	0	0
Masasi	1	50	2	2	1	4		1		1	0	1	99	0		1	1	0	1	1	0	0
Masasi	1	53	2	4	1	6		1		1	0	1	99	0		1	1	0	1	1	0	0
Masasi	2	54	1	2	1	4		1		1	0	1	99	0		1	1	0	1	1	0	0
Masasi	1	45	2	2	1	3		1		1	0	1	99	0		1	1	0	1	1	0	0
Masasi	1	48	2	2	1	4		1		1	0	1	99	0		1	1	0	1	1	1	0
Masasi	1	57	2	2	1			1		1	0	0	99	0		1	0	0	0	0	0	0
Masasi	2	70	2	1	1	8		1		1	0	1	99	0		1	1	0	1	1	1	0
Masasi	1	27	2	4	1	3		1		1	0	1	99	0		1	1	0	1	1	1	0
Masasi	1	25	2	2	1	4		1		1	0	1	99	0		1	1	0	1	1	1	0
Masasi	1	78	2	2	1	10		1		1	0	1	99	0		1	1	0	1	1	1	0
Masasi	2	46	2	2	1	5		1		1	0	1	99	0		1	1	0	1	1	1	0
Masasi	2	31	1	1	1	4		1		1	0	1	99	0		1	1	0	1	1	1	0
Masasi	1	42	2	2	1	5		1		1	0	1	99	0		1	1	0	1	1	1	0
Masasi	1	37	2	2	4	4		1		1	0	1	99	0		1	1	0	1	1	0	0
Masasi	1	31	2	2	1	3		1		1	0	1	99	0		1	1	0	1	1	1	0
Masasi	1	43	2	2	1	6		1		1	0	1	99	0		1	1	0	1	1	0	0
Masasi	1	22	2	2	4	3		1		1	0	1	99	0		1	1	0	1	1	1	0
Masasi	1	68	2	2	1	6		1		1	0	1	99	0		1	1	0	1	1	0	0
Masasi	1	40	2	2	1	5		1		1	0	1	99	0		1	1	0	1	1	1	0
Masasi	1	24	2	2	1	3		1		1	0	1	99	0		1	1	0	1	0	0	0
Masasi	1	55	2	2	1	3		1		1	0	1	99	0		1	1	0	1	1	0	0
Masasi	1	25	2	1	1	4		1		1	0	1	99	0		1	1	0	1	1	0	0
Masasi	1	47	2	2	1	6		1		1	0	1	99	0		1	1	0	1	1	0	0
Masasi	1	54	2	1	1	5	2	1		1	0	0	99	0		1	0	0	0	0	0	0
Masasi	1	45	1	2	1	4		1		1	0	1	99	0		1	1	0	1	1	1	0
Masasi	1	25	2	2	1	3		1		1	0	1	99	0		1	1	0	1	1	0	0
Masasi	1	60	2	1	1	3		1		1	0	1	99	0		1	0	0	1	1	0	0
Masasi	1	34	2	2	1	3		1		1	0	1	99	0		1	1	0	1	1	1	0
Masasi	1	42	1	1	1	6		3		0	0	1	99	0		1	0	0	1	1	0	0
Masasi	1	31	2	2	1	3		1		1	0	1	99	0		1	1	0	1	1	1	0
Masasi	1	34	2	4	4	4		1		1	0	1	99	0		1	1	0	1	1	1	0
Masasi	1	24	1	2	1	4	1	1		1	0	0	99	0		0	0	0	1	0	0	0
Masasi	1	25	2	1	1	6	1	2		0	0	1	99	0		0	1	0	0	0	0	0
Masasi	1	54	2	2	1	5	1	4		0	0	0	99	1		0	0	1	0	0	0	0
Masasi	1	23	1	2	1	3	1	1		1	0	0	99	0		1	1	1	1	0	0	0
Masasi	2	35	1	2	1	2	1	1		1	1	0	99	0		1	0	0	0	0	0	0
Masasi	1	42	2	2	1	8	1	1		1	1	0	99	0		1	1	0	1	1	1	0
Masasi	2	40	1	2	1	4	1	1		1	1	0	99	0		1	0	0	0	0	0	0
Masasi	1	24	1	2	1	6	2	1		1	1	0	99	0		1	1	1	1	1	1	1
Masasi	1	29	2	2	1	5	1	1		0	1	0	99	0		0	1	0	1	0	0	0
Masasi	2	42	2	2	1	6	2	1		1	1	1	99	0		1	1	0	1	0	0	0
Masasi	2	33	2	2	1	4	2	3		1	1	1	99	0		1	1	0	1	1	1	0
Masasi	1	25	2	2	1	4	1	1		1	0	0	99	0		0	1	1	1	1	1	0
Masasi	2	32	1	2	1	6	1	1		1	1	0	99	0		1	1	0	0	0	0	0
Masasi	2	23	1	2	1	3	1	1		1	0	0	99	0		0	1	0	0	0	0	0
Masasi	1	34	2	2	1	4	1	1		1	0	1	Chooni	0		0	0	0	0	0	0	0
Masasi	1	31	1	4	1	4	1	1		1	1	1	99	0		1	1	0	1	1	1	0
Masasi	1	29	1	3	1	5	1	1		1	0	1	99	0		0	1	0	0	0	0	0
Masasi	1	37	2	2	1	5	1	1		1	0	1	99	0		1	0	1	0	0	0	0
Masasi	1	45	2	6	3	5	1	1		1	1	0	99	0		1	1	0	0	0	0	0
Masasi	1	42	2	2	1	6	1	1		1	0	1	99	0		0	1	1	0	0	0	0
Masasi	1	22	1	2	1	6	2	1		1	1	0	99	0		0	0	0	0	0	0	1
Masasi	2	22	2	2	1	3	1	1		0	1	0	99	0		1	0	0	0	0	0	0
Masasi	2	52	3	2	1	6	1	1		1	0	0	99	0		0	0	0	0	0	0	1
Masasi	1	38	1	4	1	4	1	1		1	1	0	99	0		1	1	1	1	1	0	0
Masasi	1	55	2	1	1	5	2	1		1	0	0	99	0		0	0	0	0	0	0	1
Masasi	2	27	1	2	1	3	1	1		1	0	0	99	0		0	1	1	0	0	0	0
Masasi	2	30	1	2	1	5	1	1		1	0	1	99	0		1	1	1	1	1	1	0
Masasi	1	38	1	2	1	4	1	1		1	1	0	99	0		1	0	0	0	1	0	0
Masasi	1	38	2	2	1	5	1	1		1	0	0	99	0		0	1	1	0	0	0	0
Masasi	1	40	2	2	1	6	1	2		1	1	0	99	0		1	1	0	0	0	0	0
Masasi	1	49	1	2	1	5	2	1		1	1	0	99	0		1	1	0	1	1	1	0
Masasi	2	39	1	2	1	2	1	1		1	0	1	99	0		1	1	0	0	0	0	0
Masasi	1	32	1	2	1	4	1	1		1	1	0	99	0		1	0	0	0	0	0	0
Masasi	2	22	1	2	1	5	1	1		1	1	0	Nguo chafu	0		0	1	0	0	1	0	0
Masasi	2	34	1	2	1	3	1	2		0	0	1	99	0		0	0	0	1	0	0	0
Masasi	2	24	1	2	1	7	2	1		0	0	0	99	1		0	1	1	0	1	0	0
Masasi	2	42	1	2	1	5	1	1		1	1	0	99	0		1	1	0	0	0	0	0
Masasi	1	49	1	2	1	2	1	1		1	0	0	99	0		0	1	0	0	0	0	0
Masasi	1	31	1	2	1	4	1	1		0	0	0	99	1		1	1	0	0	1	0	0
Masasi	2	27	2	4	1	4	1	1		1	1	0	99	0		1	0	0	0	0	0	0
Masasi	2	27	1	2	1	3	1	2		1	1	0	99	0		1	1	0	0	0	0	0
Masasi	1	29	2	4	1	3	1	1		1	0	0	99	0		1	1	1	0	0	0	0
Masasi	2	36	1	2	1	3	1	1		1	1	1	99	0		0	0	0	1	1	1	0
Masasi	2	30	1	4	1	2	1	1		1	1	0	99	0		1	1	1	1	0	0	0
Masasi	2	25	1	2	1	4	2	2		1	0	1	99	0		1	1	0	0	0	0	0
Masasi	1	46	2	2	1	6	2	1		1	1	1	99	0		1	1	1	1	1	1	0
Masasi	1	35	2	2	1	7	2	3		1	0	0	99	0		1	0	0	0	0	0	0
Masasi	1	35	2	2	1	7	2	1		1	1	1	99	0		1	1	1	1	1	1	0
Masasi	2	28	1	3	1	3	1	1		1	1	0	99	0		0	1	1	1	1	0	0
Masasi	1	26	1	5	1	3	1	1		1	1	0	99	0		1	0	1	0	0	0	0
Masasi	1	64	2	2	1	4	1	1		1	0	0	99	0		0	1	0	1	1	1	0
Masasi	1	25	2	4	1	6	1	1		1	0	0	99	0		1	1	0	1	1	0	0
Masasi	1	27	2	2	1	3	1	1		1	0	0	99	0		1	1	1	0	0	0	0
Masasi	2	25	1	2	1	2	1	1		1	1	0	99	0		1	1	0	0	0	0	0
Masasi	1	32	2	2	1	4	1	1		1	0	0	99	0		1	1	0	1	1	0	0
Masasi	1	32	1	2	1	5	1	1		1	0	1	99	0		0	0	0	0	0	0	1
Masasi	1	27	1	2	4	6	1	1		1	0	1	99	0		1	1	1	1	1	1	0
Masasi	1	51	1	2	1	6	2	1		0	0	0	99	1		1	1	0	0	0	1	0
Masasi	2	45	2	2	1	3	1	1		1	0	1	99	0		0	1	1	0	0	0	0
Masasi	1	25	2	2	1	3	1	1		0	1	1	99	0		1	0	1	0	0	0	0
Masasi	2	26	1	2	1	3	1	1		1	1	0	99	0		0	1	1	1	1	1	0
Masasi	2	48	1	2	1	3	1	1		0	1	0	99	0		1	1	1	1	1	1	0
Masasi	2	33	1	3	1	5	1	1		1	1	0	99	0		0	1	0	0	1	0	0
Masasi	2	25	1	2	1	4	1	1		1	0	1	99	0		1	1	0	0	0	0	0
Masasi	2	25	2	2	1	3	1	1		1	0	0	99	0		1	1	0	0	0	0	0
Masasi	1	26	1	2	1	5	1	3		0	0	0	99	1		0	0	0	0	0	1	0
Masasi	1	34	1	2	1	5	1	3		1	0	0	99	0		1	0	0	0	0	0	0
Masasi	1	31	2	2	2	5	1	1		1	1	0	99	0		1	1	0	1	1	0	0
Masasi	1	25	1	2	1	7	1	1		0	0	1	99	0		0	1	0	0	1	0	0
Masasi	1	32	1	3	1	5	1	2		1	1	1	99	0		1	1	1	1	1	1	0
Masasi	1	25	2	2	1	3	1	1		1	0	0	99	0		1	1	0	0	0	0	0
Masasi	2	40	1	2	1	4	1	1		1	1	0	99	0		0	1	1	0	0	0	0
Masasi	2	21	1	2	1	2	1	1		1	1	0	99	0		0	1	1	1	0	1	0
Masasi	1	45	2	2	1	5	1	1		1	1	0	99	0		0	1	1	1	0	0	0
Masasi	1	40	2	2	1	5	1	1		0	1	0	99	0		1	1	0	0	1	0	0
Masasi	1	27	2	2	1	3	1	1		0	1	0	99	0		1	0	0	0	0	0	0
Masasi	1	36	2	2	1	4	1	1		1	1	0	99	0		0	1	1	0	0	0	0
Masasi	2	33	2	2	1	3	1	1		1	0	0	99	0		0	1	1	0	0	0	0
Masasi	1	28	1	2	1	3	1	1		0	1	0	99	0		0	1	1	0	0	0	0
Masasi	1	26	1	2	1	4	2	1		1	0	0	99	0		1	1	1	1	1	0	0
Masasi	2	38	2	2	1	4	1	1		1	0	0	99	0		1	1	0	0	0	0	0
Masasi	1	33	2	2	1	4	1	1		0	1	1	99	0		0	1	1	0	0	0	0
Masasi	1	37	2	2	1	5	2	1		1	1	0	99	0		1	1	0	0	0	0	0
Masasi	1	23	2	4	1	6	1	1		1	1	1	99	0		1	1	0	1	1	1	0
Masasi	2	29	2	2	1	3	1	1		1	1	0	99	0		1	1	0	0	0	0	0
Masasi	2	21	1	2	1	5	1	1		1	1	0	99	0		1	1	0	0	0	0	0
Masasi	2	24	1	2	1	3	1	1		0	0	0	99	1		0	1	0	1	1	1	0
Masasi	2	29	1	2	1	3	1	1		1	0	1	99	0		1	1	0	0	0	0	0
Masasi	1	28	2	2	1	3	1	1		1	1	0	99	0		1	1	0	0	0	0	0
Masasi	1	54	2	2	1	4	1	1		1	0	0	99	0		1	0	0	0	0	0	0
Masasi	1	34	2	2	1	4	1	1		1	1	0	99	0		1	1	0	0	0	0	0
Masasi	2	23	2	2	1	4	1	1		1	1	0	99	0		1	1	0	0	0	0	0
Masasi	2	29	1	2	1	3	1	1		1	0	0	99	0		1	1	0	0	0	0	0
Masasi	1	27	1	2	1	3	1	1		1	0	0	99	0		0	1	1	1	1	0	0
Masasi	1	40	2	2	1	7	1	1		1	1	0	99	0		0	1	1	0	0	0	0
Masasi	1	26	1	5	1	6	2	1		1	1	0	99	0		0	1	1	1	1	1	0
Masasi	2	42	2	2	1	6	1	1		1	0	0	99	0		1	1	0	0	0	0	0
Masasi	1	26	2	2	1	3	1	1		1	1	0	99	0		1	1	0	0	0	0	0
Masasi	2	24	2	2	1	4	1	1		1	1	0	99	0		1	1	0	0	0	0	0
Masasi	1	50	2	2	1	9	2	1		1	1	1	99	0		1	1	1	1	1	0	0
Masasi	2	32	1	2	1	2	1	1		0	1	0	0	0		1	0	0	0	0	0	0
Masasi	1	40	2	2	1	5	1	1		1	1	0	99	0		1	1	0	0	0	0	0
Masasi	1	40	2	2	1	4	1	1		0	0	1	0	1		0	1	1	0	0	0	0
Masasi	1	46	2	2	1	6	2	1		1	1	0	99	0		1	1	0	1	1	1	0
Masasi	2	30	2	4	1	4	1	1		1	1	0	99	0		1	1	0	0	0	0	0
Masasi	2	40	2	2	1	7	2	1		1	0	1	99	0		0	1	1	0	0	0	0
Masasi	1	40	2	2	1	5	1	1		0	1	0	99	0		1	1	0	0	0	0	0
Masasi	1	31	1	2	1	3	1	1		1	0	0	99	0		1	1	1	1	1	1	0
Masasi	2	19	1	2	1	7	1	1		1	1	0	99	0		1	1	0	0	0	0	0
Masasi	1	21	2	2	1	5	1	1		1	1	0	99	0		1	0	0	0	0	0	0
Masasi	2	27	1	1	1	3	1	1		0	1	1	99	0		1	1	0	0	0	0	0
Masasi	2	52	4	2	1	4	1	1		1	0	0	99	0		1	0	0	0	0	0	0
Masasi	1	33	2	2	1	3	1	1		1	0	0	99	0		1	0	0	0	0	0	0
Masasi	1	36	2	2	1	4	1	1		1	0	0	99	0		1	0	0	0	0	0	0
Masasi	1	24	2	2	1	3	1	1		1	0	0	99	0		1	0	0	0	0	0	0
Masasi	1	27	2	2	1	4	1	1		1	0	0	99	0		1	0	0	0	0	0	0
Masasi	1	27	2	4	3	7	1	1		1	0	0	99	0		1	0	0	0	0	0	0
Masasi	1	36	2	2	1	3	1	1		1	0	0	99	0		1	0	0	0	0	0	0
Masasi	1	59	2	2	1	3	1	1		1	0	0	99	0		1	0	0	0	0	0	0
Masasi	1	46	2	2	1	3	1	1		1	0	0	99	0		1	0	0	0	0	0	0
Masasi	2	65	3	2	1	4	1	1		1	0	0	99	0		1	0	0	0	0	0	0
Masasi	1	40	2	2	1	3	1	1		1	0	0	99	0		1	0	0	0	0	0	0
Masasi	1	28	2	2	1	3	1	1		1	0	0	99	0		0	1	0	0	0	0	0
Masasi	2	37	2	2	1	4	2	1		1	0	0	99	0		1	0	0	0	0	0	0
Masasi	1	27	2	2	1	4	2	1		1	0	0	99	0		1	0	0	0	0	0	0
Masasi	2	38	1	2	1	2	1	1		1	0	0	99	0		1	0	0	0	0	0	0
Masasi	2	45	1	2	1	4	1	1		1	0	0	99	0		1	0	0	0	0	0	0
Masasi	1	47	2	2	1	3	1	1		1	0	0	99	0		1	0	0	0	0	0	0
Masasi	2	44	1	2	1	4	2	1		1	0	0	99	0		1	0	0	0	0	0	0
Masasi	2	60	1	2	1	8	1	1		1	0	0	99	0		1	0	0	0	0	0	0
Masasi	2	70	3	2	1	4	1	1		1	0	0	99	0		1	0	0	0	0	0	0
Masasi	1	28	2	4	1	5	1	1		1	0	0	99	0		0	1	0	0	0	0	0
Masasi	2	23	1	2	1	2	1	1		1	0	0	99	0		1	0	0	0	0	0	0
Masasi	2	35	1	2	1	5	1	1		1	0	0	99	0		0	1	0	0	0	0	0
Masasi	1	33	2	2	1	4	1	1		1	0	0	99	0		1	0	0	0	0	0	0
Masasi	1	23	2	4	7	4	1	1		1	0	0	99	0		1	0	0	0	0	0	0
Masasi	2	38	1	4	1	3	1	1		0	1	0	99	0		1	0	0	0	0	0	0
Masasi	1	30	2	2	1	4	1	1		1	0	0	99	0		1	0	0	0	0	0	0
Masasi	1	26	2	2	1	4	1	1		1	0	0	99	0		0	1	0	0	0	0	0
Masasi	1	40	2	2	1	4	1	1		1	0	0	99	0		0	1	0	0	0	0	0
Masasi	2	26	3	2	1	4	1	1		1	0	0	99	0		0	1	0	0	0	0	0
Masasi	1	32	2	1	1	4	2	3		0	0	0	99	1		0	1	0	0	0	0	0
Masasi	1	54	2	2	1	5	1	1		0	0	0	99	1		0	0	0	0	0	0	1
Masasi	1	30	1	1	1	6	3	1		1	0	0	99	0		1	0	0	0	0	0	0
Masasi	2	37	1	1	1	5	2	1		1	0	1	99	0		0	1	0	0	0	0	0
Masasi	1	28	2	2	7	3	1	1		1	0	1	99	0		1	1	0	0	1	0	0
Masasi	1	67	2	2	1	5	1	1		1	0	0	99	0		1	0	0	0	0	0	0
Masasi	1	35	2	2	1	4	1	1		1	0	0	99	0		0	1	0	0	0	0	0
Masasi	1	37	2	2	1	5	1	1		1	0	1	99	0		1	1	0	1	0	0	0
Masasi	1	43	2	3	1	5	1	3		0	0	1	99	0		1	0	0	1	0	0	0
Masasi	1	54	2	2	1	4	1	1		0	0	1	99	0		1	1	0	1	1	0	0
Masasi	2	39	2	2	1	5	2	1		1	0	0	99	0		0	1	0	0	0	0	0
Masasi	2	37	2	2	1	5	2	1		1	0	0	99	0		1	0	0	0	0	0	0
Masasi	1	23	1	2	1	3	1	1		0	0	0	99	1		1	0	0	0	0	0	0
Masasi	1	44	2	2	1	7	1	1		0	1	0	99	0		1	0	0	0	0	0	0
Masasi	1	37	2	2	1	4	1	1		1	0	1	99	0		0	1	1	0	0	0	0
Masasi	1	40	2	2	1	5	1	1		1	0	0	99	0		0	1	0	0	0	0	0
Masasi	1	34	2	2	1	4	1	1		0	1	0	99	0		0	1	0	0	0	0	0
Masasi	1	31	2	2	1	3		1		0	1	0	99	0		0	1	0	1	0	1	0
Masasi	1	33	2	2	1	4	1	1		1	0	0	99	0		1	0	0	0	0	0	0
Masasi	2	21	1	1	1	5	1	1		1	0	0	99	0		1	0	0	0	0	0	0
Masasi	1	44	2	2	1	4	1	1		1	0	0	99	0		0	1	0	0	0	0	0
Masasi	2	25	4	2	1	2	1	1		1	0	0	99	0		1	1	1	1	0	0	0
Masasi	2	19	1	1	1	2	1	1		1	0	0	99	0		1	0	0	0	0	0	0
Masasi	1	23	2	2	1	3	1	1		1	0	0	99	0		1	0	0	0	0	0	0
Masasi	1	38	2	2	1	6	2	3		1	0	0	99	0		1	0	0	1	0	0	0
Masasi	1	56	2	2	1	4	1	1		0	1	0	99	0		0	1	0	0	0	0	0
Masasi	1	53	2	2	1	4	1	1		1	0	0	99	0		0	0	1	1	0	0	0
Masasi	1	44	2	2	1	6	1	1		1	0	0	99	0		1	0	0	0	0	0	0
Masasi	2	37	2	2	1	3	1	1		1	0	0	99	0		1	1	1	1	1	1	0
Masasi	1	26	2	2	1	4	2	1		1	0	0	99	0		1	0	0	0	1	0	0
Masasi	1	26	2	2	1	4	2	1		1	0	0	99	0		1	0	0	1	0	0	0
Masasi	1	28	2	2	1	3	1	1		1	0	0	99	0		1	0	0	0	0	0	0
Masasi	2	29	1	2	1	3	2	3		0	0	0	99	1		0	1	0	0	0	0	0
Masasi	1	60	2	2	1	5	1	1		1	0	0	99	0		0	1	0	0	0	0	0
Masasi	2	20	1	2	1	3	2	1		1	0	0	99	0		1	0	0	0	0	0	0
Masasi	2	20	1	2	1	3	2	1		1	0	0	99	0		1	0	0	0	0	0	0
Masasi	1	28	2	2	1	5	1	2		1	1	0	99	0		1	1	1	0	0	0	0
Masasi	1	38	2	6	3	5	1	1		1	0	0	99	0		1	0	0	0	0	0	0
Masasi	2	49	2	2	1	6	1	1		1	0	1	99	0		1	0	0	1	0	0	0
Masasi	2	39	4	2	1	3	1	1		1	1	1	99	0		1	1	1	1	1	0	0
Masasi	1	32	2	2	1	4	1	1		1	0	0	99	0		1	0	0	0	0	0	0
Masasi	1	31	2	2	1	3		1		1	0	0	99	0		1	0	0	0	0	0	0
Masasi	1	32	2	2	1	4	1	1		1	0	0	99	0		1	1	0	1	1	0	0
Masasi	1	29	2	2	1	3	1	1		1	1	1	99	0		1	1	0	1	1	0	0
Masasi	2	20	5	1	1	2	1	1		0	0	1	99	0		0	0	0	1	1	0	0
Masasi	1	40	2	2	1	5	1	1		1	0	0	99	0		1	0	0	1	0	0	0
Masasi	2	29	1	2	1	2	1	1		1	0	0	99	0		1	0	1	1	0	0	0
Masasi	1	31	2	2	1	5	1	1		1	0	0	99	0		1	0	0	0	0	0	0
Masasi	1	36	2	3	1	5	1	1		1	0	0	99	0		1	0	0	0	0	0	0
Masasi	1	26	2	4	1	3	1	1		1	0	0	99	0		1	0	0	0	0	0	0
Masasi	1	43	2	2	1	7	1	1		1	0	0	99	0		1	0	0	0	0	0	0
Masasi	1	47	2	2	1	7	1	1		1	0	0	99	0		1	0	0	0	0	0	0
Masasi	1	32	2	2	1	5	2	2		1	1	0	99	0		1	0	0	1	1	0	0
Masasi	1	33	2	4	1	6	1	1		1	0	0	99	0		1	0	0	0	0	0	0
Masasi	1	22	2	2	1	3	1	1		1	0	0	99	0		1	1	0	0	0	0	0
Masasi	1	32	1	2	1	4	2	1		1	0	0	99	0		1	0	0	0	0	0	0
Masasi	1	32	2	6	3	4	2	1		1	0	0	99	0		1	1	1	1	1	0	0
Masasi	1	40	2	1	1	6	1	1		1	0	0	99	0		1	0	0	0	0	0	0
Masasi	1	48	2	2	1	3	1	1		0	0	1	99	0		1	1	0	1	1	0	0
Masasi	1	50	1	2	1	6	1	1		1	0	0	99	0		1	0	0	0	0	0	0
Masasi	1	32	1	2	1	4	1	1		1	0	0	99	0		1	0	0	0	0	0	0
Masasi	1	32	2	4	1	4	1	1		1	0	0	99	0		1	0	0	0	0	0	0
Masasi	2	32	1	2	1	2	1	1		1	0	0	99	0		1	0	0	0	0	0	0
Masasi	1	20	1	2	1	3	1	1		1	0	0	99	0		1	0	0	0	0	0	0
Masasi	2	44	1	2	1	2	1	3		0	0	1	99	0		0	1	0	0	0	0	0
Masasi	1	47	2	1	1	5	1	1		1	0	0	99	0		1	0	0	0	0	0	0
Masasi	1	32	2	6	3	4	2	1		1	1	0	99	0		1	1	1	1	1	0	0
Masasi	1	28	2	6	3	3	1	1		1	0	0	99	0		1	1	1	1	1	0	0
Masasi	1	32	2	2	1	4	1	1		1	0	0	99	0		1	0	0	0	0	0	0
Masasi	1	38	2	2	1	5	1	1		1	0	0	99	0		1	0	0	0	0	0	0
Masasi	1	35	2	2	1	4	1	1		1	0	0	99	0		1	0	0	0	0	0	0
Masasi	1	40	2	2	1	6	1	1		1	1	0	99	0		1	1	0	0	1	0	0
Masasi	2	42	1	2	1	5	1	1		1	0	1	99	0		1	1	0	0	0	1	0
Masasi	1	30	2	2	4	5	1	1		1	0	0	99	0		1	1	0	1	1	1	0
Masasi	1	36	2	2	1	4	1	1		1	1	1	99	0		1	1	0	1	1	1	0
Masasi	1	33	2	2	1	3	1	1		1	0	0	99	0		1	1	0	0	0	0	0
Masasi	2	32	2	2	1	3	1	1		1	0	0	99	0		1	1	0	0	0	0	0
Masasi	1	33	2	1	1	4	2	1		1	1	1	99	0		1	1	0	1	1	1	0
Masasi	1	23	2	2	1	3	1	1		1	1	1	99	0		1	1	0	1	1	1	0
Masasi	1	35	2	2	1	7	2	1		1	0	0	99	0		1	1	0	1	1	1	0
Masasi	2	65	4	1	1	5	1	1		1	0	1	99	0		1	1	0	0	1	1	0
Masasi	1	33	2	2	1	6	2	1		1	1	0	99	0		1	1	0	1	1	1	0
Masasi	1	28	2	2	1	4	1	1		1	0	1	99	0		1	1	0	0	0	1	0
Masasi	1	66	2	6	1			1		1	0	0	99	0		1	1	0	1	1	1	0
Masasi	1	45	1	2	1	8	1	1		1	0	0	99	0		1	0	0	0	0	1	0
Masasi	1	26	2	2	1	5	1	1		1	1	0	99	0		1	1	0	0	1	1	0
Masasi	1	36	2	1	1	6	1	1		1	1	0	99	0		1	1	0	0	1	0	0
Masasi	2	27	1	4	1	2	1	1		1	0	0	99	0		1	1	0	0	1	1	0
Masasi	1	40	2	2	2	6	1	1		1	1	1	99	0		1	1	0	1	1	1	0
Masasi	1	36	2	2	1	5	1	1		1	1	1	99	0		1	1	0	0	0	1	0
Masasi	1	23	1	2	1	4	1	1		1	0	0	99	0		1	1	0	0	1	1	0
Masasi	1	24	2	2	1	3	1	1		1	1	0	99	0		1	1	0	1	1	1	0
Masasi	1	30	2	2	1	4	1	1		1	1	0	99	0		1	1	0	0	0	0	0
Masasi	1	32	2	2	1	4	1	1		1	1	0	99	0		1	1	0	0	0	1	0
Masasi	2	33	1	2	1	3	1	1		1	1	1	99	0		1	1	0	1	0	1	0
Masasi	1	35	2	6	3	3	1	1		1	1	1	99	0		1	1	0	0	1	1	0
Masasi	1	45	2	2	1	5	1	1		1	1	1	99	0		1	1	0	0	1	1	0
Masasi	1	44	2	2	1	4	1	1		1	1	1	99	0		1	1	1	1	1	1	0
Masasi	1	45	2	2	1	5	1	1		0	0	1	99	0		1	1	0	0	0	0	0
Masasi	2	44	4	2	1	2	1	3		0	0	1	99	0		0	1	0	0	0	1	0
Masasi	2	37	1	2	1	3	1	1		1	0	0	99	0		1	1	0	0	0	0	0
Masasi	1	43	2	2	1	5	1	1		1	0	0	99	0		1	0	0	0	0	0	0
Masasi	1	26	1	2	1	3	1	1		1	0	1	99	0		1	1	0	1	1	1	0
Masasi	1	31	2	2	2	5	1	1		1	0	1	99	0		1	1	0	0	1	1	0
Masasi	2	68	4	2	1	3	1	1		1	0	0	99	0		1	1	0	1	1	1	0
Masasi	1	45	1	2	1	4	1	1		1	0	0	99	0		1	1	0	0	1	1	0
Masasi	1	30	1	2	1	5	1	1		1	0	0	99	0		1	1	0	1	1	1	0
Masasi	1	31	2	2	1	4	1	1		1	0	0	99	0		1	1	0	0	0	1	0
Masasi	1	30	2	2	1	3	1	1		1	1	1	99	0		1	1	0	0	0	1	0
Masasi	1	34	2	2	1	6	1	1		1	0	0	99	0		0	1	1	0	1	1	0
Masasi	1	86	2	2	1	4	1	1		1	0	0	99	0		1	1	0	0	0	1	0
Masasi	1	31	1	2	1	4	1	1		1	0	1	99	0		1	1	0	0	0	1	0
Masasi	1	23	2	4	3	3	1	1		1	1	0	99	0		1	1	0	1	1	1	0
Masasi	1	34	2	2	1	5	1	1		1	0	0	99	0		1	1	0	0	1	0	0
Masasi	1	43	2	2	1	5	1	1		1	0	0	99	0		1	1	0	0	0	1	0
Masasi	1	45	2	2	1	5	1	1		1	1	0	99	0		1	1	0	1	1	1	0
Masasi	2	78	3	2	1	3	1	1		1	0	0	99	0		1	0	1	0	0	1	0
Masasi	2	51	4	2	1	4	1	1		1	0	0	99	0		1	1	0	0	1	1	0
Masasi	2	63	3	2	1	4	1	1		1	0	1	99	0		1	1	0	0	0	1	0
Masasi	2	45	2	2	1	6	1	1		1	0	1	99	0		1	1	0	0	0	1	0
Masasi	1	40	2	2	1	5	1	1		1	1	1	99	0		1	1	0	1	1	1	0
Masasi	1	22	1	2	1	4	1	1		1	0	0	99	0		1	1	0	0	0	1	0
Masasi	1	31	2	2	1	5	1	1		1	0	0	99	0		1	1	0	0	0	1	0
Masasi	1	50	2	4	1	5	1	1		1	0	0	99	0		1	1	0	0	0	0	0
Masasi	1	47	2	2	1	6	1	1		1	0	0	99	0		1	1	0	0	0	0	0
Masasi	2	28	1	4	3	9	2	1		1	0	0	99	0		1	1	0	0	0	0	0
Masasi	1	26	2	2	1	3	1	1		1	1	1	99	0		1	1	0	0	1	1	0
Masasi	1	35	1	2	1	3	1	1		1	0	1	99	0		1	1	0	0	0	1	0
Masasi	2	22	1	2	1	2	1	1		1	0	1	99	0		1	1	0	0	0	1	0
Masasi	1	26	2	2	1	7	2	1		1	1	1	99	0		1	1	0	1	1	1	0
Masasi	2	23	1	2	1	2	1	1		1	0	0	99	0		1	1	0	0	1	1	0
Masasi	1	23	2	6	3	3	1	1		1	1	1	99	0		1	1	0	0	1	1	0
Masasi	1	33	2	2	1	5	1	1		1	0	0	99	0		1	1	0	1	1	1	0
Masasi	1	61	1	2	1	3	1	1		1	0	0	99	0		1	1	0	0	0	0	0
Masasi	1	69	2	2	1	6	1	1		1	1	1	99	0		1	1	0	1	1	1	0
Masasi	1	45	1	2	1	3	1	1		1	0	0	99	0		1	1	0	0	0	1	0
Masasi	1	38	1	2	1	5	1	1		1	0	1	99	0		1	1	0	1	1	1	0
Masasi	1	50	2	1	1	4	1	1		1	1	0	99	0		1	1	0	0	0	1	0
Masasi	1	38	2	2	1	8	1	1		1	1	1	99	0		1	1	0	0	1	1	0
Masasi	1	25	2	2	1	3	1	1		1	1	0	99	0		1	1	0	1	1	1	0
Masasi	1	41	2	2	1	4	1	1		0	0	0	99	1		1	1	0	0	0	0	0
Masasi	1	45	2	1	1	5	2	1		1	1	1	99	0		1	1	0	1	1	1	0
Masasi	1	60	2	2	1	6	1	1		1	0	0	99	0		1	1	0	0	0	1	0
Masasi	1	45	2	2	1	3	1	1		0	0	0	99	1		1	1	0	0	0	1	0
Masasi	1	43	2	2	1	6	1	1		1	0	0	99	0		0	1	0	0	0	1	0
Masasi	1	45	2	1	1	6	1	1		1	1	1	99	0		1	1	0	0	1	1	0
Masasi	1	67	2	2	1	3	1	1		0	0	0	99	1		1	0	0	0	0	0	0
Masasi	1	50	2	1	1	4	1	1		0	0	0	99	1		1	1	0	0	1	0	0
Masasi	1	25	1	2	1	3	1	1		1	0	1	99	0		1	1	0	0	0	1	0
Masasi	1	40	2	2	1	6	1	1		1	0	0	99	0		1	1	0	0	0	1	0
Masasi	1	29	2	1	1	5	1	1		1	1	1	99	0		1	1	0	1	1	1	0
Masasi	1	34	2	4	1	3	1	1		1	0	0	99	0		1	1	0	0	1	1	0
Masasi	2	33	2	6	3	2	1	1		1	1	1	99	0		1	1	0	1	1	1	0
Masasi	1	46	2	2	1	4	1	1		1	1	0	99	0		1	1	0	0	0	0	0
Masasi	1	42	2	2	1	9	2	1		1	0	0	99	0		1	1	0	0	0	0	0
Masasi	1	38	2	1	1	3	1	1		1	1	1	99	0		1	1	0	0	1	1	0
Masasi	1	30	2	2	2	3	1	1		1	1	0	99	0		1	1	0	1	1	1	0
Masasi	1	31	2	2	1	6	1	1		1	1	1	99	0		1	1	0	1	1	1	0
Masasi	1	46	2	2	1	4	1	1		1	1	1	99	0		1	1	0	1	1	1	0
Masasi	2	31	1	2	1	4	1	1		1	0	0	99	0		1	1	0	0	1	0	0
Masasi	1	45	2	2	1	5	1	1		1	1	1	99	0		1	1	0	0	1	1	0
Masasi	2	31	1	2	1	2	1	1		1	0	0	99	0		1	1	0	0	1	1	0
Masasi	1	59	2	2	1	5	1	1		1	1	1	99	0		1	1	0	0	1	1	0
Masasi	2	34	1	2	1	3	1	1		1	0	0	99	0		1	1	0	0	0	1	0
Masasi	1	22	1	2	1	3	1	1		1	0	0	99	0		1	1	0	0	0	0	0
Masasi	1	27	1	2	1	3	1	1		1	0	0	99	0		1	1	0	0	0	0	0
Masasi	1	48	2	2	1	6	1	1		1	1	0	99	0		1	1	0	1	1	1	0
Masasi	1	23	2	2	4	3	1	1		1	1	1	99	0		1	1	0	1	1	1	0
Masasi	2	74	2	3	1	7	1	1		1	0	0	99	0		1	1	0	0	0	1	0
Masasi	1	27	1	2	1	3	1	1		1	0	1	99	0		1	1	0	0	1	1	0
Masasi	1	26	2	4	1	4	1	1		1	1	1	99	0		1	1	0	1	1	1	0
Masasi	1	26	1	2	1	4	1	1		1	0	1	99	0		1	1	0	0	1	0	0
Masasi	1	26	2	2	1	3	1	1		1	0	1	99	0		1	1	0	0	0	1	0
Masasi	1	44	2	2	1	6	1	1		1	0	0	99	0		1	1	0	0	1	0	0
Masasi	1	25	2	4	1	3	1	1		1	0	0	99	0		1	0	0	0	0	1	0
Masasi	1	40	1	1	1	6	1	1		1	0	0	99	0		1	1	0	0	0	1	0
Masasi	1	22	2	2	1	3	1	1		1	0	0	99	0		1	1	0	0	0	0	0
Nanyumbu	1	47	2	2	1	3	1	1		1	1	0	99	0		1	1	0	1	1	1	0
Nanyumbu	1	28	1	1	1	4	1	1		1	1	1	99	0		1	1	0	1	1	1	0
Nanyumbu	1	52	2	1	1	6	1	1		1	1	1	99	0		1	1	0	1	1	1	0
Nanyumbu	1	24	2	2	1	3	1	1		1	1	1	99	0		1	1	0	1	0	0	0
Nanyumbu	1	48	2	2	1	4	1	1		1	0	0	99	0		1	1	0	1	1	0	0
Nanyumbu	1	22	1	1	1	3	1	1		1	0	0	99	0		1	1	0	1	0	0	0
Nanyumbu	1	37	2	2	1	6	1	1		1	1	1	99	0		1	1	0	1	1	1	0
Nanyumbu	1	27	1	2	1	3	1	1		1	1	0	99	0		1	1	0	1	1	1	0
Nanyumbu	1	33	2	2	1	5	1	1		1	1	1	99	0		1	1	0	1	1	1	0
Nanyumbu	1	36	2	2	1	5	1	1		1	1	1	99	0		1	1	0	1	1	1	0
Nanyumbu	1	44	2	2	1	9	2	1		1	1	1	99	0		1	1	0	1	1	1	0
Nanyumbu	1	31	2	2	1	4	1	1		1	1	1	99	0		1	1	0	1	1	1	0
Nanyumbu	1	31	1	2	1	4	1	1		1	1	1	99	0		1	1	0	1	1	1	0
Nanyumbu	1	31	2	2	1	4	1	1		1	1	1	99	0		1	1	0	1	1	1	0
Nanyumbu	1	52	2	2	1	6	1	1		1	1	1	99	0		1	1	0	1	1	0	0
Nanyumbu	1	30	1	2	1	3	1	1		1	0	1	99	0		1	1	0	1	1	1	0
Nanyumbu	1	28	1	6	3	2	1	1		1	1	1	99	0		1	1	0	1	1	1	0
Nanyumbu	1	48	2	2	1	5	2	1		1	1	1	99	0		1	1	0	1	0	0	0
Nanyumbu	1	48	2	2	1	5	2	1		1	1	0	99	0		1	1	0	1	1	1	0
Nanyumbu	1	60	2	2	1	7	2	1		1	1	0	99	0		1	1	0	1	1	0	0
Nanyumbu	1	60	2	2	1	7	2	1		1	1	0	99	0		1	1	0	1	1	0	0
Nanyumbu	1	52	2	2	1	5	1	1		1	1	1	99	0		1	1	0	1	1	0	0
Nanyumbu	2	40	1	2	1	6	1	1		1	0	0	99	0		1	1	0	0	0	0	0
Nanyumbu	1	34	2	2	1	5	1	1		1	1	0	99	0		1	1	0	1	0	0	0
Nanyumbu	1	34	1	2	1	3	1	1		1	1	1	99	0		1	1	0	1	1	1	0
Nanyumbu	1	32	2	2	1	3	1	1		1	1	1	99	0		1	1	0	1	1	1	0
Nanyumbu	1	32	2	2	1	5	1	1		1	1	1	99	0		1	1	0	1	1	1	0
Nanyumbu	1	34	2	2	1	4	1	1		1	1	1	99	0		1	1	0	1	1	1	0
Nanyumbu	1	45	2	2	1	6	1	1		1	1	1	99	0		1	1	0	1	1	1	0
Nanyumbu	1	30	1	1	1	5	1	1		1	1	1	99	0		1	1	0	1	1	1	0
Nanyumbu	1	32	2	2	1	4	2	1		1	1	1	99	0		1	1	0	1	0	1	0
Nanyumbu	1	32	2	2	1	4	2	1		1	1	1	99	0		1	1	0	1	1	0	0
Nanyumbu	1	34	2	2	1	5	1	1		1	1	1	99	0		1	1	0	1	1	1	0
Nanyumbu	1	37	2	2	1	4	1	1		1	1	1	99	0		1	1	0	1	1	1	0
Nanyumbu	1	29	1	4	1	3	1	1		1	1	1	99	0		1	1	0	1	1	1	0
Nanyumbu	1	32	2	1	1	4	1	1		1	1	1	99	0		1	1	0	1	0	1	0
Nanyumbu	1	31	1	2	1	4	1	1		1	1	1	99	0		1	1	0	1	1	1	0
Nanyumbu	1	41	1	2	1	5	1	1		1	1	1	99	0		1	1	0	1	1	1	0
Nanyumbu	1	30	1	2	1	6	2	1		1	1	1	99	0		1	1	0	1	1	1	0
Nanyumbu	1	31	2	2	1	3	1	1		1	1	1	99	0		1	1	0	1	1	1	0
Nanyumbu	1	45	1	2	1	3	1	1		1	1	1	99	0		1	1	0	1	1	0	0
Nanyumbu	1	30	2	2	1	4	1	1		1	1	1	99	0		1	1	0	1	1	1	0
Nanyumbu	1	47	1	2	1	5	1	1		1	1	1	99	0		1	1	0	1	1	0	0
Nanyumbu	1	48	2	2	1	8	1	1		1	1	1	99	0		1	1	0	1	1	0	0
Nanyumbu	1	50	2	2	1	5	1	1		1	1	1	99	0		1	1	0	1	0	0	0
Nanyumbu	1	32	2	2	1	4	1	1		1	1	1	99	0		1	1	0	1	1	0	0
Nanyumbu	1	40	1	1	1	5	1	1		1	1	1	99	0		1	1	0	1	1	1	0
Nanyumbu	1	48	2	2	1	5	1	1		1	1	1	99	0		1	1	0	1	1	1	0
Nanyumbu	1	40	2	2	1	5	1	1		1	1	0	99	0		1	1	0	1	1	1	0
Nanyumbu	1	29	2	2	1	3	1	1		1	1	0	99	0		1	1	0	1	1	0	0
Nanyumbu	1	48	2	2	1	7	1	1		1	0	0	99	0		1	1	0	1	1	0	0
Nanyumbu	1	20	1	2	1	5	1	1		1	1	0	99	0		1	1	0	1	0	0	0
Nanyumbu	1	43	2	2	1	6	1	1		1	1	1	99	0		1	1	0	1	1	1	0
Nanyumbu	1	27	2	2	1	3	1	1		1	1	0	99	0		1	1	0	1	0	0	0
Nanyumbu	1	21	1	1	1	3	1	1		1	1	1	99	0		1	1	0	1	0	0	0
Nanyumbu	1	21	1	2	1	3	1	1		1	1	0	99	0		1	0	0	1	0	1	0
Nanyumbu	1	33	2	2	1	4	1	1		1	1	1	99	0		1	1	0	1	1	1	0
Nanyumbu	1	32	1	1	1	5	1	1		1	1	1	99	0		1	1	0	1	1	1	0
Nanyumbu	1	30	2	2	1	5	1	1		1	1	1	99	0		1	1	0	1	1	0	0
Nanyumbu	1	35	1	2	1	4	1	1		1	1	1	99	0		1	1	0	1	1	1	0
Nanyumbu	2	43	1	1	1	4	1	1		1	1	0	99	0		1	1	0	1	1	1	0
Nanyumbu	1	59	2	2	1	8	2	1		1	1	1	99	0		1	1	0	1	1	1	0
Nanyumbu	1	29	2	6	3	3	1	1		1	1	1	99	0		1	1	0	1	1	1	0
Nanyumbu	1	48	2	2	1	5	1	1		1	0	0	99	0		1	1	0	1	0	0	0
Nanyumbu	1	41	2	2	1	6	1	1		1	1	1	99	0		1	1	0	1	1	1	0
Nanyumbu	1	45	2	4	1	6	1	1		1	1	1	99	0		1	1	0	1	1	0	0
Nanyumbu	1	30	2	2	1	3	1	1		1	1	1	99	0		1	1	0	1	1	1	0
Nanyumbu	1	32	1	2	1	5	2	1		1	0	0	99	0		1	1	0	0	0	0	0
Nanyumbu	1	32	1	2	1	5	2	1		1	0	0	99	0		1	1	0	1	0	0	0
Nanyumbu	1	41	2	2	1	6	2	1		1	1	1	99	0		1	1	0	1	1	0	0
Nanyumbu	1	37	1	2	1	5	1	1		1	1	1	99	0		1	1	0	1	1	1	0
Nanyumbu	1	41	2	2	1	6	2	1		1	1	1	99	0		1	1	0	1	1	0	0
Nanyumbu	1	36	2	2	1	6	1	1		1	1	1	99	0		1	1	1	0	1	1	0
Nanyumbu	1	45	2	2	1	6	1	1		1	1	1	99	0		1	1	0	1	1	1	0
Nanyumbu	1	34	2	2	1	5	2	1		1	1	0	99	0		1	1	0	0	0	0	0
Nanyumbu	1	34	2	2	1	5	2	1		1	0	0	99	0		1	1	0	1	0	0	0
Nanyumbu	1	30	2	2	1	5	1	1		1	1	1	99	0		1	1	0	1	1	1	0
Nanyumbu	1	30	2	2	1	5	2	1		1	1	1	99	0		1	1	0	1	1	1	0
Nanyumbu	1	30	2	2	1	5	2	1		1	1	1	99	0		1	1	0	1	1	1	0
Nanyumbu	1	31	2	6	3	4	1	1		1	1	1	99	0		1	1	0	1	1	1	0
Nanyumbu	1	29	1	2	1	8	1	1		1	1	1	99	0		1	1	0	1	1	1	0
Nanyumbu	2	27	1	2	1	5	2	1		1	1	1	99	0		1	1	0	1	1	1	0
Nanyumbu	2	27	1	2	1	5	2	1		1	1	1	99	0		1	1	0	1	1	1	0
Nanyumbu	2	58	1	2	1	3		1		1	1	1	99	0		1	1	0	1	1	1	0
Nanyumbu	1	38	2	1	1	5	2	1		1	1	1	99	0		1	1	0	1	1	1	0
Nanyumbu	1	21	2	1	1	3	1	1		1	1	1	99	0		1	1	0	1	0	0	0
Nanyumbu	1	49	2	2	1	6	1	1		1	1	1	99	0		1	1	0	1	1	1	0
Nanyumbu	1	36	1	1	1	6	2	1		1	0	0	99	0		0	1	0	1	0	0	0
Nanyumbu	1	38	2	1	1	5	2	1		1	1	1	99	0		1	1	0	1	1	1	0
Nanyumbu	1	45	1	4	7	3	1	1		1	1	1	99	0		1	1	0	1	1	1	0
Nanyumbu	1	33	2	6	3	3	1	1		1	1	1	99	0		1	1	0	1	1	1	0
Nanyumbu	1	56	2	2	1	4	1	1		1	1	1	99	0		1	1	0	1	1	1	0
Nanyumbu	1	24	1	2	4	3	1	1		1	1	1	99	0		1	1	0	1	1	1	0
Nanyumbu	1	30	2	2	1	4	2	1		1	1	0	99	0		1	1	0	1	1	1	0
Nanyumbu	1	36	1	2	1	2	1	1		1	1	1	99	0		1	1	0	1	1	1	0
Nanyumbu	1	23	2	4	1	6	2	1		1	1	1	99	0		1	1	0	1	1	1	0
Nanyumbu	1	43	2	2	1	8	1	1		1	1	1	99	0		1	1	0	1	1	1	0
Nanyumbu	1	50	1	2	1	5	1	1		1	1	1	99	0		1	1	0	1	0	0	0
Nanyumbu	1	22	1	2	1	3	1	1		1	1	0	99	0		1	1	0	1	1	1	0
Nanyumbu	1	34	2	2	1	5	1	1		1	1	1	99	0		1	1	0	1	1	1	0
Nanyumbu	1	42	2	6	3	5	1	1		1	1	1	99	0		1	1	0	1	1	1	0
Nanyumbu	1	34	2	2	1	5	1	1		1	1	1	99	0		1	1	0	1	1	1	0
Nanyumbu	1	32	2	2	1	3	1	1		1	1	1	99	0		1	1	0	1	1	1	0
Masasi	1	34	2	6	3	4	1	1		1	0	0	99	0		1	1	0	1	0	0	0
Masasi	1	29	2	2	1	4	1	1		0	1	0	99	0		1	1	0	0	0	0	0
Masasi	1	24	2	2	1	3	1	1		0	1	0	99	0		0	1	0	0	0	0	0
Masasi	1	28	2	2	1	4	1	1		0	0	1	99	0		0	1	1	0	0	1	0
Masasi	2	24	2	4	1	4	1	1		1	0	0	99	0		1	1	0	0	1	0	0
Masasi	1	27	2	2	1	4	1	1		1	0	1	99	0		1	0	0	1	0	1	0
Masasi	1	35	2	2	1	5	1	1		1	0	0	99	0		0	0	0	0	1	0	1
Masasi	1	47	2	2	1	7	1	1		1	0	0	99	0		1	0	0	0	1	0	0
Masasi	1	33	2	2	1	5	1	1		0	1	0	99	0		1	0	0	0	0	1	0
Masasi	1	31	2	2	1	3	1	1		0	1	1	99	0		0	1	0	0	1	0	0
Masasi	1	72	2	2	1	7	1	1		1	0	1	99	0		0	0	0	1	0	1	0
Masasi	1	23	2	2	1	3	1	1		0	1	1	99	0		1	0	1	0	0	1	0
Masasi	1	38	2	2	1	6	1	1		1	0	1	99	0		1	0	0	1	0	1	0
Masasi	1	23	2	6	1	3	1	1		1	0	0	99	0		0	1	0	0	0	0	0
Masasi	1	32	2	2	1	5	1	1		0	0	0	99	1		0	0	0	1	1	0	1
Masasi	1	42	2	2	1	4	1	1		0	0	0	99	1		0	0	0	0	0	0	1
Masasi	1	33	2	2	1	3	1	1		0	0	1	99	0		0	0	0	1	0	1	0
Masasi	2	47	1	2	1			1		0	1	1	99	0		0	0	0	0	1	1	0
Masasi	2	40	1	2	1	5	1	1		1	0	0	99	0		1	0	0	0	1	0	0
Masasi	1	22	2	2	1	3	1	1		0	1	0	99	0		0	1	0	0	0	0	0
Masasi	1	25	2	2	1	3	1	1		1	0	0	99	0		1	1	0	0	0	0	0
Masasi	1	32	2	2	1	3	1	1		0	1	1	99	0		0	1	0	1	0	1	0
Masasi	1	34	2	2	1	6	1	1		0	0	0	Chooni	0		1	0	0	0	0	0	0
Masasi	2	29	1	4	2	2	1	1		1	1	0	99	0		0	1	0	1	0	1	0
Masasi	1	33	2	2	1	5	2	1		0	1	1	99	0		1	0	1	0	1	0	0
Masasi	1	49	2	2	1	4	1	1		1	0	0	99	0		1	1	0	0	0	0	0
Masasi	1	70	2	2	1	6	1	1		1	1	0	99	0		0	1	0	1	0	1	0
Masasi	2	43	2	2	1	6	1	1		1	0	0	99	0		1	1	0	0	0	1	0
Masasi	2	75	3	2	1	3	1	1		1	0	0	99	0		0	0	0	0	0	0	1
Masasi	1	24	2	2	1	3	1	1		0	0	0	99	1		0	1	0	0	1	0	0
Masasi	1	35	2	2	1	4	1	1		0	0	1	99	0		1	0	0	0	1	0	0
Masasi	1	37	2	2	1	5	1	1		1	0	0	99	0		0	0	0	0	0	0	0
Masasi	1	30	2	2	1	4	1	2		0	1	0	99	0		1	1	0	0	0	0	0
Masasi	1	43	2	2	1	6	2	1		1	0	1	99	0		1	1	0	0	0	1	0
Masasi	1	40	2	2	1	5	1	1		1	0	0	99	0		1	1	0	1	0	0	0
Masasi	1	34	2	2	1	7	1	1		1	0	0	99	0		1	1	0	0	0	0	0
Masasi	1	36	2	3	1	5	1	1		1	0	0	99	0		0	0	0	0	0	0	0
Masasi	1	23	2	2	1	3	1	1		1	0	1	99	0		1	1	0	0	0	1	0
Masasi	2	52	1	2	1	4	1	1		0	1	1	99	0		0	0	0	1	1	0	0
Masasi	1	57	2	2	1	4	1	1		0	1	1	99	0		1	0	0	1	1	0	0
Masasi	1	32	2	2	1	5	2	1		1	0	0	99	0		0	1	0	0	1	0	0
Masasi	1	37	2	2	1	4	1	1		0	1	0	99	0		1	0	0	0	1	0	0
Masasi	1	20	2	2	1	3	1	1		1	0	0	99	0		1	1	0	0	0	0	0
Masasi	1	28	2	2	1	3	1	1		1	0	0	99	0		1	0	0	0	1	0	0
Masasi	2	78	1	2	1	4	1	1		0	1	1	99	0		0	0	1	1	0	0	0
Masasi	2	60	1	2	1	3	1	1		1	0	0	99	0		1	1	0	1	0	0	0
Masasi	1	23	2	4	1	3	1	1		1	0	0	99	0		1	1	0	0	1	0	0
Masasi	1	36	2	2	1	5	1	3		1	0	0	99	0		0	0	1	0	0	1	0
Masasi	1	25	2	2	1	3	1	1		0	1	1	99	0		1	0	0	0	0	1	0
Masasi	2	67	2	2	1	3	1	1		0	1	1	99	0		0	1	1	0	0	0	0
Masasi	1	48	2	2	1	3	1	1		1	1	0	99	0		1	0	1	0	0	0	0
Masasi	1	37	2	2	1	6	1	1		1	0	1	99	0		1	1	0	0	0	1	0
Masasi	1	53	2	2	1	8	1	1		1	0	0	99	0		0	0	0	0	0	0	1
Masasi	1	41	2	2	1	5	1	1		1	0	0	99	0		1	1	0	0	0	0	0
Masasi	1	30	2	1	1	4	1	1		1	1	0	99	0		1	0	1	0	1	0	0
Masasi	1	31	2	2	1	5	2	1		0	1	1	99	0		1	0	1	0	0	1	0
Masasi	1	32	2	2	1	4	1	1		0	1	1	99	0		0	0	1	0	1	0	0
Masasi	2	26	1	2	1	2	1	1		1	0	1	99	0		1	1	0	0	0	1	0
Masasi	1	39	2	6	3	4	1	1		1	0	0	99	0		1	0	0	1	0	0	1
Masasi	1	30	2	2	1	4	1	1		1	1	0	99	0		0	1	0	1	0	0	0
Masasi	1	21	2	2	1	3	1	1		0	0	0	99	1		1	1	0	0	0	0	0
Masasi	2	24	2	2	1	3	1	1		1	0	0	99	0		1	1	0	0	1	0	0
Masasi	2	73	2	2	1	6	1	1		0	1	0	99	0		0	0	0	0	0	1	0
Masasi	2	49	2	2	1	3	1	1		1	0	1	99	0		0	1	0	1	0	1	0
Masasi	1	32	2	2	1	4	1	1		1	0	0	99	0		0	0	0	1	0	0	1
Masasi	1	26	2	2	1	4	2	1		0	0	1	99	0		0	1	0	0	0	0	0
Masasi	1	24	2	2	1	4	2	2		0	0	0	Chooni	0		1	0	0	0	1	0	1
Masasi	2	40	1	2	1	4	1	1		1	0	0	99	0		0	0	0	1	1	0	0
Masasi	1	32	2	2	1	4	1	1		1	0	0	99	0		0	0	0	0	0	0	1
Masasi	1	67	2	2	1	6	1	1		0	1	1	99	0		0	1	0	0	0	1	0
Masasi	1	45	2	2	1	7	1	1		1	0	0	99	0		1	0	0	0	0	0	1
Masasi	1	54	2	2	1	3	1	1		1	0	1	99	0		1	0	1	0	0	0	0
Masasi	1	35	2	2	1	4	1	1		0	0	0	Kwenye uchafu	0		1	0	0	0	0	0	0
Masasi	1	36	2	2	1	4	1	1		1	0	0	99	0		0	1	0	0	1	0	0
Masasi	1	22	2	2	1	2	1	1		0	0	0	99	1		0	0	0	0	0	0	0
Masasi	1	57	2	2	1	5	1	1		0	0	1	99	0		0	0	1	1	0	0	0
Masasi	1	26	2	2	1	5	2	1		0	1	0	99	0		1	0	0	0	0	1	1
Masasi	1	53	2	2	1	6	1	1		1	0	0	99	0		0	1	0	0	1	0	0
Masasi	1	37	2	2	1	3	1	1		0	0	1	99	0		0	0	0	0	0	1	0
Masasi	1	34	2	2	1	4	1	1		1	0	1	99	0		1	1	0	0	0	1	0
Masasi	1	60	2	2	1	5	1	1		1	0	0	99	0		1	0	0	1	1	0	0
Masasi	1	30	2	2	1	3	1	1		1	0	0	99	0		0	1	0	0	0	0	0
Masasi	1	33	2	6	3	5	1	1		1	1	0	99	0		1	0	0	0	0	0	0
Masasi	1	44	2	2	1	3	1	1		1	0	0	99	0		1	1	0	0	0	0	0
Masasi	1	28	2	4	1	3	1	5		1	0	0	99	0		1	0	0	0	0	0	0
Masasi	1	29	2	2	1	4	1	1		0	1	1	99	0		1	0	0	0	1	1	0
Masasi	1	35	2	2	1	5	1	1		1	0	0	99	0		0	1	0	0	1	0	0
Masasi	1	42	2	2	1	5	1	1		1	1	0	99	0		0	1	0	1	0	0	0
Masasi	2	44	2	2	1	6	2	1		1	0	1	99	0		0	0	1	0	0	1	0
Nanyumbu	1	27	2	2	1	4	2	1		1	0	0	99	0		1	1	1	1	1	0	0
Nanyumbu	1	32	2	2	1	5	3	1		1	1	1	99	0		1	1	1	1	1	1	0
Nanyumbu	1	35	2	2	2	6	1	1		1	1	1	99	0		0	0	1	1	1	0	0
Nanyumbu	1	29	2	2	1	4	1	1		1	0	0	99	0		1	1	1	1	0	0	0
Nanyumbu	1	40	1	2	1	5	1	1		1	1	0	99	0		1	1	0	0	0	0	0
Nanyumbu	1	42	2	2	1	6	1	1		0	0	1	99	0		0	1	0	1	0	0	0
Nanyumbu	1	41	2	2	1	3	2	1		1	0	0	99	0		1	0	1	1	0	0	0
Nanyumbu	1	28	2	2	1	3	1	1		1	0	0	99	0		1	1	1	1	0	0	0
Nanyumbu	2	23	2	2	1	5	3	1		1	0	0	99	0		1	1	0	0	0	0	0
Nanyumbu	1	40	2	2	2	5	1	1		1	1	0	99	0		1	1	0	0	0	0	0
Nanyumbu	2	32	1	2	1	3	1	1		0	1	0	99	0		1	0	0	0	0	0	0
Nanyumbu	1	30	1	2	1	4	1	1		1	0	0	99	0		1	1	0	0	0	0	0
Nanyumbu	1	30	2	2	1	5	2	1		1	1	0	99	0		1	1	0	0	0	0	0
Nanyumbu	1	28	2	6	3	2		1		1	0	0	99	0		1	1	1	1	1	0	0
Nanyumbu	1	28	2	2	1	4	2	2		1	0	0	99	0		1	1	1	1	1	0	0
Nanyumbu	1	40	2	2	2	5	1	1		0	1	1	99	0		0	1	1	0	0	0	0
Nanyumbu	1	40	2	2	1	5	1	1		0	0	1	99	0		0	1	1	0	0	0	0
Nanyumbu	1	48	2	2	2	8	1	1		1	0	1	99	0		0	0	0	1	1	0	0
Nanyumbu	1	35	2	2	1	2	1	2		1	0	0	99	0		1	0	1	1	0	1	0
Nanyumbu	1	32	2	2	1	6	1	1		0	0	1	99	0		0	0	1	1	0	0	0
Nanyumbu	1	26	2	2	2	6	1	1		1	0	0	99	0		0	0	0	0	1	1	0
Nanyumbu	1	40	2	2	2	6	1	1		1	1	0	99	0		1	1	0	0	0	0	0
Nanyumbu	1	34	2	2	2	5	1	1		0	1	0	99	0		1	1	0	0	0	0	0
Nanyumbu	1	19	2	2	1	3	2	1		1	1	0	99	0		1	1	1	0	1	0	0
Nanyumbu	1	29	2	2	1	4	2	1		1	0	0	99	0		1	1	1	1	0	0	0
Nanyumbu	1	39	1	2	2	3	1	1		1	0	0	99	0		1	1	0	0	0	0	0
Nanyumbu	2	39	2	2	1	4	1	1		1	0	0	99	0		1	0	1	0	0	0	0
Nanyumbu	1	32	1	2	1	3	1	1		1	0	0	99	0		1	1	0	0	0	0	0
Nanyumbu	1	30	2	2	1	4		1		1	0	0	99	0		1	1	1	1	1	1	0
Nanyumbu	1	31	2	2	1	4	1	1		0	0	1	99	0		1	1	0	0	0	0	0
Nanyumbu	1	28	2	2	1	3		1		0	1	0	99	0		1	0	1	0	0	0	0
Nanyumbu	1	25	2	2	1	4	2	1		1	0	0	99	0		1	1	1	0	1	1	0
Nanyumbu	1	35	2	2	1	6	1	1		1	0	0	99	0		0	1	1	0	0	0	0
Nanyumbu	1	59	2	2	1	5	1	1		0	0	1	99	0		0	1	0	0	0	0	0
Nanyumbu	1	27	2	2	1	3	2	1		1	0	0	99	0		1	1	1	0	1	0	0
Nanyumbu	2	38	1	2	1	5	1	1		1	1	0	99	0		1	1	0	0	0	0	0
Nanyumbu	1	20	2	2	1	4	1	1		1	0	0	99	0		1	1	1	1	1	0	0
Nanyumbu	1	28	2	2	1	3	2	1		1	0	0	99	0		1	1	1	1	1	0	0
Nanyumbu	1	30	2	2	2	9	1	1		1	1	0	99	0		1	1	0	0	0	0	0
Nanyumbu	1	35	2	2	2	6	1	1		1	1	0	99	0		1	1	0	0	0	0	0
Nanyumbu	1	60	2	2	1	7	3	1		0	1	0	99	0		1	0	0	0	0	0	0
Nanyumbu	1	39	2	2	1	4	2	1		1	0	0	99	0		1	1	1	1	0	0	0
Nanyumbu	1	31	2	2	1	8	1	1		1	1	0	99	0		1	1	0	0	0	0	0
Nanyumbu	1	41	2	2	1	3	2	1		1	1	0	99	0		1	1	1	0	0	0	0
Nanyumbu	1	28	2	2	1	4	2	1		1	0	0	99	0		1	1	1	1	1	0	0
Nanyumbu	1	38	2	2	1	5	1	1		1	1	0	99	0		0	1	1	0	0	0	0
Nanyumbu	1	35	2	4	1	3	1	1		0	0	1	99	0		0	1	0	0	0	0	0
Nanyumbu	1	42	2	2	1	4	2	1		1	0	0	99	0		1	1	1	1	1	1	0
Nanyumbu	1	47	2	2	1	8	1	1		1	0	0	99	0		0	0	1	0	1	0	0
Nanyumbu	1	35	2	2	1	5	2	1		0	1	0	99	0		1	0	1	0	0	0	0
Nanyumbu	1	27	1	2	2	3	1	1		1	1	0	99	0		1	1	0	0	0	0	0
Nanyumbu	1	27	2	2	1	4	1	1		1	0	0	99	0		0	0	0	1	0	0	0
Nanyumbu	1	27	2	2	1	4	1	1		0	0	1	99	0		0	0	0	0	0	1	0
Nanyumbu	1	68	2	2	1	6	1	1		0	0	1	99	0		1	0	0	0	0	0	0
Nanyumbu	1	28	2	2	1	8	1	1		1	0	0	99	0		0	0	1	1	0	0	0
Nanyumbu	1	29	2	2	1	2	1	1		1	0	0	99	0		1	1	1	1	0	0	0
Nanyumbu	1	40	2	2	1	5	1	1		1	1	0	99	0		1	1	0	0	0	0	0
Nanyumbu	1	39	2	2	2	9	1	1		0	1	0	99	0		0	1	1	0	0	0	0
Nanyumbu	1	42	2	2	1	3	1	1		1	0	0	99	0		1	1	1	1	1	0	0
Nanyumbu	1	38	2	4	3	5	3	1		1	0	0	99	0		1	1	1	1	0	0	0
Nanyumbu	1	36	2	2	1	6	1	1		1	1	0	99	0		1	1	1	0	0	0	0
Nanyumbu	1	28	2	2	1	3	1	1		1	0	0	99	0		1	1	1	1	0	0	0
Nanyumbu	1	31	2	1	1	3	1	1		1	0	0	99	0		1	1	0	0	0	0	0
Nanyumbu	1	30	2	2	1	6	1	1		0	1	0	99	0		1	1	0	0	0	0	0
Nanyumbu	1	36	2	2	1	4	1	1		1	0	0	99	0		1	1	0	1	1	0	0
Nanyumbu	1	36	1	2	1	2	1	1		1	0	0	99	0		1	0	1	1	1	0	0
Nanyumbu	1	49	1	2	1	5	1	1		1	1	0	99	0		1	1	0	0	0	0	0
Nanyumbu	2	32	1	2	1	3	1	1		1	0	0	99	0		1	0	1	0	0	0	0
Nanyumbu	1	28	1	2	1	4	1	1		1	1	0	99	0		1	1	0	0	0	0	0
Nanyumbu	1	48	2	2	1	7	1	1		0	0	1	99	0		0	1	1	0	0	0	0
Nanyumbu	1	33	2	2	1	3	1	1		1	0	0	99	0		1	1	1	1	0	0	0
Nanyumbu	1	35	2	2	1	5	1	1		0	1	0	99	0		0	1	1	0	0	0	0
Nanyumbu	1	38	1	2	2	5	1	1		1	0	0	99	0		0	0	0	1	1	0	0
Nanyumbu	1	28	2	2	1	3	2	1		1	0	0	99	0		1	1	0	1	0	1	0
Nanyumbu	1	39	2	2	1	6	2	1		1	0	1	99	0		1	1	0	0	0	0	0
Nanyumbu	1	39	2	2	1	6	2	1		1	1	0	99	0		1	0	1	0	0	0	0
Nanyumbu	1	34	2	2	2	6	1	1		0	1	0	99	0		0	0	0	1	1	0	0
Nanyumbu	1	35	2	2	1	3	1	1		1	0	0	99	0		1	1	1	1	0	1	0
Nanyumbu	1	32	2	2	2	3	1	1		0	1	0	99	0		1	1	0	0	0	0	0
Nanyumbu	2	33	1	2	1	3	1	1		1	1	0	99	0		1	1	0	0	0	0	0
Nanyumbu	1	43	2	2	2	8	2	1		1	0	0	99	0		0	0	0	0	0	0	0
Nanyumbu	1	42	2	2	2	6	1	1		0	1	0	99	0		0	1	1	0	0	0	0
Nanyumbu	1	29	2	2	1	3	2	1		1	0	0	99	0		1	1	1	0	0	0	0
Nanyumbu	1	23	2	2	1	4	2	1		1	0	0	99	0		1	1	1	0	0	0	0
Nanyumbu	2	32	1	2	2	4	1	1		1	1	0	99	0		1	1	0	0	0	0	0
Nanyumbu	1	32	2	2	1	8	1	1		0	0	1	99	0		0	1	1	0	0	0	0
Nanyumbu	1	27	2	2	1	4	2	1		1	0	0	99	0		1	1	0	0	0	0	0
Nanyumbu	1	27	2	2	1	4	2	1		1	0	0	99	0		1	1	0	0	0	0	0
Nanyumbu	1	50	2	2	1	8	1	1		0	1	0	99	0		0	1	0	1	0	0	0
Nanyumbu	1	28	2	2	1	8	1	1		0	0	1	99	0		0	1	1	0	0	0	0
Nanyumbu	1	40	2	2	2	3	1	1		1	1	0	99	0		1	1	0	0	0	0	0
Masasi	2	22	4	2	1	2	1	1		1	1	1	99	0		1	1	1	1	1	0	0
Masasi	1	52	2	2	1	5	1	1		1	0	0	99	0		1	1	1	1	1	0	0
Masasi	1	29	2	2	1	5	2	1		1	1	1	99	0		0	0	0	0	1	0	1
Masasi	1	41	1	2	1	7	3	1		1	1	1	99	0		1	1	0	1	1	0	0
Masasi	1	30	2	2	1	3	1	1		1	1	1	99	0		1	1	0	1	1	0	0
Masasi	1	40	1	2	1	5	1	1		1	1	1	99	0		1	1	0	1	1	0	0
Masasi	1	30	1	2	1	4	1	1		1	1	1	99	0		1	1	0	1	1	0	0
Masasi	1	28	2	2	1	4	1	1		1	0	0	99	0		1	1	1	1	1	0	0
Masasi	2	50	4	2	1	4	1	1		1	1	1	99	0		1	1	1	0	1	0	0
Masasi	2	21	3	2	1	6	1	3		1	0	1	99	0		1	1	1	1	1	0	0
Masasi	1	45	2	2	1	6	1	1		1	0	0	99	0		1	1	0	0	1	0	0
Masasi	1	27	2	2	1	4	2	1		1	1	1	99	0		1	1	0	1	1	0	0
Masasi	1	35	1	2	1	4	1	1		1	1	1	99	0		1	1	0	1	1	0	0
Masasi	2	63	3	2	1	5	1	1		1	1	1	99	0		1	1	1	1	1	1	0
Masasi	1	27	1	2	1	2	1	1		1	1	1	99	0		1	1	0	1	1	0	0
Masasi	1	30	1	2	1	3	1	1		1	1	1	99	0		1	1	0	1	1	1	0
Masasi	1	37	1	1	1			1		1	1	1	99	0		1	1	0	1	1	0	0
Masasi	1	38	2	1	1	4	1	1		1	1	1	99	0		1	1	0	1	1	0	0
Masasi	2	20	4	1	1	2	1	1		1	1	1	99	0		1	1	1	1	1	0	0
Masasi	1	40	1	2	1	6	1	1		1	1	1	99	0		1	1	0	1	1	0	0
Masasi	1	28	2	2	1	4	1	1		1	0	0	99	0		1	0	0	0	0	0	1
Masasi	1	21	1	2	1	4	1	1		1	1	1	99	0		1	1	0	1	1	0	0
Masasi	1	28	1	2	1	4	1	1		1	1	1	99	0		1	1	0	1	1	0	0
Masasi	2	57	3	2	1	8	2	1		1	0	1	99	0		1	1	0	0	1	1	0
Masasi	1	41	2	2	1	7	2	1		1	0	0	99	0		0	1	0	0	1	0	1
Masasi	1	42	2	2	1	7	2	1		1	0	0	99	0		1	1	0	0	1	1	0
Masasi	1	41	2	3	1	6	1	1		1	1	1	99	0		1	1	0	1	1	0	0
Masasi	1	23	2	2	1	3	1	1		1	1	1	99	0		1	0	0	0	0	0	0
Masasi	2	30	1	2	1	5	1	1		1	1	1	99	0		1	1	0	1	1	0	0
Masasi	2	25	4	2	1	4	1	1		1	0	0	99	0		1	1	1	1	0	0	0
Masasi	1	38	1	2	1	5	1	1		1	1	1	99	0		1	1	0	1	1	0	0
Masasi	1	66	2	2	1	6	1	1		1	1	0	99	0		1	1	1	1	1	0	0
Masasi	1	27	2	5	1	5	1	1		1	1	1	99	0		1	1	0	1	1	0	0
Masasi	1	30	2	4	1	3	1	1		1	1	1	99	0		1	1	0	0	1	0	0
Masasi	1	29	1	4	3	3	1	1		1	1	1	99	0		1	1	0	1	1	0	0
Masasi	1	35	1	1	1	4	1	1		1	1	1	99	0		1	1	0	1	1	0	0
Masasi	1	22	1	2	1	3	1	1		1	1	1	99	0		1	1	0	1	1	0	0
Masasi	1	40	2	2	1	4	1	1		1	0	0	99	0		1	1	1	1	1	0	0
Masasi	2	53	5	2	1	5	2	1		1	1	1	99	0		1	0	0	1	1	0	0
Masasi	1	25	1	2	1	4	1	1		1	1	1	99	0		1	1	0	1	1	0	0
Masasi	1	24	1	2	1	3	1	1		1	1	1	99	0		1	1	0	1	1	0	0
Masasi	1	36	1	2	1	4	1	1		1	1	1	99	0		1	0	1	1	1	0	0
Masasi	2	20	4	2	1	3	2	1		1	0	1	99	0		1	1	1	1	1	0	0
Masasi	1	24	2	2	1	6	1	1		1	1	1	99	0		1	0	1	1	1	0	0
Masasi	1	34	2	2	1	5	1	1		1	1	0	99	0		1	1	1	1	0	0	0
Masasi	1	25	2	2	1	3	1	1		1	1	1	99	0		1	1	0	1	1	0	0
Masasi	2	40	2	2	1	5	1	1		1	1	1	99	0		0	1	0	0	1	1	0
Masasi	1	23	1	2	1	3	1	1		1	1	1	99	0		1	1	0	1	1	1	0
Masasi	2	28	4	2	1	5	2	2		1	0	0	99	0		0	1	0	0	1	1	0
Masasi	1	41	1	2	1	5	1	1		1	1	1	99	0		1	1	0	1	1	0	0
Masasi	2	65	2	2	1	6	1	1		1	1	1	99	0		1	1	1	1	1	0	0
Masasi	2	39	3	2	1	6	1	1		1	1	0	99	0		1	1	1	1	1	1	0
Masasi	1	54	1	2	1	3	1	1		1	1	1	99	0		1	1	0	1	1	0	0
Masasi	2	45	4	2	1	4	1	1		1	1	1	99	0		1	1	1	1	0	0	0
Masasi	1	26	1	2	1	5	2	1		1	1	1	99	0		1	0	0	1	1	0	0
Masasi	1	28	2	2	1	3	1	1		1	0	0	99	0		0	0	1	0	1	0	1
Masasi	1	23	2	2	1	3	1	5		0	0	0	99	1		0	0	0	0	0	0	1
Masasi	1	40	2	2	1	6	1	1		1	1	1	99	0		1	1	1	1	1	1	0
Masasi	1	30	2	4	1	4	1	1		1	0	0	99	0		0	0	0	0	0	0	1
Masasi	1	24	2	2	1	3	1	1		1	1	1	99	0		1	1	0	1	1	0	0
Masasi	1	56	2	2	3	5	1	1		1	0	1	99	0		1	1	0	0	1	0	1
Masasi	1	26	2	2	1	5	1	5		1	0	0	99	0		0	0	0	0	0	0	1
Masasi	1	36	2	2	1	5	1	1		1	1	0	99	0		1	1	1	1	1	1	0
Masasi	1	40	2	2	1	7	1	1		0	0	0	99	1		0	0	0	0	0	0	1
Masasi	1	36	2	2	1	5	1	5		1	0	0	99	0		0	1	0	0	0	1	1
Masasi	2	39	2	2	1	6	1	1		1	1	1	99	0		1	1	0	1	0	1	0
Masasi	1	26	2	2	1	3	1	5		1	0	0	99	0		0	0	0	0	0	0	1
Masasi	2	30	4	2	1	4	1	1		1	1	1	99	0		1	1	1	1	1	0	0
Masasi	1	39	2	2	1	6	2	1		1	1	1	99	0		1	1	0	1	1	0	0
Masasi	2	23	2	2	1	3	1	1		1	1	1	99	0		1	1	0	1	1	0	0
Masasi	1	35	2	2	1	5	1	1		1	0	0	99	0		1	0	0	0	0	0	1
Masasi	2	20	6	2	1	5	2	1		1	1	1	99	0		1	1	0	1	1	0	0
Masasi	2	38	4	2	1	4	1	1		1	1	1	99	0		1	1	1	1	1	0	0
Masasi	1	32	1	6	3	5	1	1		1	1	1	99	0		1	1	0	1	1	0	0
Masasi	1	25	1	2	1	3	1	1		1	1	1	99	0		1	1	0	1	1	0	0
Masasi	1	48	1	2	1	8	1	1		1	1	1	99	0		1	1	0	1	1	0	0
Masasi	1	30	2	2	1	3	1	1		1	1	0	99	0		1	1	1	1	0	0	0
Masasi	1	30	2	2	1	3	1	1		1	1	1	99	0		1	1	1	1	1	0	0
